# Supplementary material for: 2-[(1-Methyl-1H-pyrrol-2-yl)carbonyl­meth­yl]isoindoline-1,3-dione
Source: Acta Crystallogr Sect E Struct Rep Online. 2009 Sep 9;65(Pt 10):o2375. doi: 10.1107/S1600536809034515 (PMC2970463; doi:10.1107/S1600536809034515)
Supplement: Supplementary file 1 [file e-65-o2375-sup1.cif]

##############################################################################
###                                                                        ###
###        Electronic paper (Acta Crystallographica Section E)             ###
###                                                                        ###
##############################################################################
#                                                                            #
# This CIF contains the data in a paper accepted for publication in Acta     #
# Crystallographica Section E. It conforms to the requirements of Notes      #
# for Authors for Section E, and has been peer reviewed under the auspices   #
# of the IUCr Commission on Journals.                                        #
#                                                                            #
# Full details of the Crystallographic Information File format               #
# are given in the paper "The Crystallographic Information File (CIF):       #
# a New Standard Archive File for Crystallography" by S. R. Hall, F. H.      #
# Allen and I. D. Brown [Acta Cryst. (1991), A47, 655-685].                  #
#                                                                            #
# The current version of the core CIF dictionary is obtainable from          #
# ftp://ftp.iucr.org/pub/cif_core.dic. The current version number is 2.4.    #
#                                                                            #
# Software is freely available for graphical display of the structure(s) in  #
# this CIF.  For information consult the CIF home page http://www.iucr.org/  #
# cif/home.html                                                              #
#                                                                            #
# This file may be used for bona fide research purposes within the           #
# scientific community so long as proper attribution is given to the journal # 
# article from which it was obtained.                                        #
#                                                                            #
##############################################################################
                                             
data_I
_audit_creation_method     SHELXL-97
_chemical_name_systematic
;
2-[(1-Methyl-1<i>H</i>-pyrrol-2-yl)carbonylmethyl]isoindoline-1,3-dione
;
_chemical_name_common     ?
_chemical_formula_moiety     'C15 H12 N2 O3'
_chemical_formula_sum     'C15 H12 N2 O3'
_chemical_formula_iupac     'C15 H12 N2 O3'
_chemical_formula_weight     268.27
_chemical_melting_point     ?
_symmetry_cell_setting     monoclinic
_symmetry_space_group_name_H-M     'P 21/c'
_symmetry_space_group_name_Hall     '-P 2ybc'
loop_
    _symmetry_equiv_pos_as_xyz
    'x, y, z'
    '-x, y+1/2, -z+1/2'
    '-x, -y, -z'
    'x, -y-1/2, z-1/2'
_cell_length_a     10.8897(7)
_cell_length_b     14.8466(4)
_cell_length_c     15.8200(9)
_cell_angle_alpha     90.00
_cell_angle_beta     101.619(3)
_cell_angle_gamma     90.00
_cell_volume     2505.3(2)
_cell_formula_units_Z     8
_cell_measurement_reflns_used     25
_cell_measurement_theta_min     65
_cell_measurement_theta_max     70
_cell_measurement_temperature     193(2)
_exptl_crystal_description     block
_exptl_crystal_colour     colourless
_exptl_crystal_size_max     0.51
_exptl_crystal_size_mid     0.29
_exptl_crystal_size_min     0.26
_exptl_crystal_density_diffrn     1.422
_exptl_crystal_density_meas     ?
_exptl_crystal_density_method     'not measured'
_exptl_crystal_F_000     1120
_exptl_absorpt_coefficient_mu     0.835
_exptl_absorpt_correction_type     none
_exptl_special_details
;
;
_diffrn_ambient_temperature     193(2)
_diffrn_radiation_type     CuK\a
_diffrn_radiation_wavelength     1.54178
_diffrn_radiation_monochromator     graphite
_diffrn_measurement_device_type     'Enraf--Nonius CAD-4'
_diffrn_measurement_device     '\k-geometry diffractometer'
_diffrn_measurement_method     \w/2\q
_diffrn_detector_area_resol_mean     ?
_diffrn_reflns_number     5001
_diffrn_reflns_av_R_equivalents     0.0341
_diffrn_reflns_av_sigmaI/netI     0.0197
_diffrn_reflns_theta_min     4.12
_diffrn_reflns_theta_max     69.87
_diffrn_reflns_theta_full     69.87
_diffrn_measured_fraction_theta_max     1.000
_diffrn_measured_fraction_theta_full     1.000
_diffrn_reflns_limit_h_min     0
_diffrn_reflns_limit_h_max     13
_diffrn_reflns_limit_k_min     0
_diffrn_reflns_limit_k_max     18
_diffrn_reflns_limit_l_min     -19
_diffrn_reflns_limit_l_max     18
_diffrn_standards_number     3
_diffrn_standards_interval_count     ?
_diffrn_standards_interval_time     60
_diffrn_standards_decay_%     2
_refine_special_details
;
Refinement of <i>F</i>^2^ against ALL reflections. The weighted <i>R</i>-factor
<i>wR</i> and goodness of fit <i>S</i> are based on <i>F</i>^2^, conventional
<i>R</i>-factors <i>R</i> are based on <i>F</i>, with <i>F</i> set to zero for
negative <i>F</i>^2^. The threshold expression of <i>F</i>^2^ >
\s(<i>F</i>^2^) is used only for calculating <i>R</i>-factors(gt) <i>etc</i>.
and is not relevant to the choice of reflections for refinement.
<i>R</i>-factors based on <i>F</i>^2^ are statistically about twice as large
as those based on <i>F</i>, and <i>R</i>- factors based on ALL data will be
even larger.
;
_reflns_number_total     4744
_reflns_number_gt     4400
_reflns_threshold_expression     I>2\s(I)
_refine_ls_structure_factor_coef     Fsqd
_refine_ls_matrix_type     full
_refine_ls_R_factor_all     0.0481
_refine_ls_R_factor_gt     0.0452
_refine_ls_wR_factor_ref     0.1265
_refine_ls_wR_factor_obs     0.1237
_refine_ls_goodness_of_fit_ref     1.049
_refine_ls_restrained_S_all     1.049
_refine_ls_number_reflns     4744
_refine_ls_number_parameters     364
_refine_ls_number_restraints     0
_refine_ls_hydrogen_treatment     constr
_refine_ls_weighting_scheme     calc
_refine_ls_weighting_details
          'calc w=1/[\s^2^(Fo^2^)+(0.073P)^2^+1.0728P] where P=(Fo^2^+2Fc^2^)/3'
_atom_sites_solution_hydrogens     geom
_atom_sites_solution_primary     direct
_atom_sites_solution_secondary     difmap
_refine_ls_shift/su_max     0.001
_refine_ls_shift/su_mean     0.000
_refine_diff_density_max     0.343
_refine_diff_density_min     -0.267
_refine_ls_extinction_method     'SHELXL97 (Sheldrick, 2008)'
_refine_ls_extinction_coef     0.0026(3)
_refine_ls_extinction_expression
                                  'Fc^*^=kFc[1+0.001xFc^2^\l^3^/sin(2\q)]^-1/4^'
loop_
    _atom_type_symbol
    _atom_type_description
    _atom_type_scat_dispersion_real
    _atom_type_scat_dispersion_imag
    _atom_type_scat_source
    'C' 'C' 0.0181 0.0091
                         'International Tables Vol C Tables 4.2.6.8 and 6.1.1.4'
    'H' 'H' 0.0000 0.0000
                         'International Tables Vol C Tables 4.2.6.8 and 6.1.1.4'
    'O' 'O' 0.0492 0.0322
                         'International Tables Vol C Tables 4.2.6.8 and 6.1.1.4'
    'N' 'N' 0.0311 0.0180
                         'International Tables Vol C Tables 4.2.6.8 and 6.1.1.4'
_computing_data_collection     'CAD-4 Software (Enraf--Nonius, 1989)'
_computing_cell_refinement     'CAD-4 Software (Enraf--Nonius, 1989)'
_computing_data_reduction     'CORINC (Dr\"ager & Gattow, 1971)'
_computing_structure_solution     'SIR97 (Altomare <i>et al.</i>,  1999)'
_computing_structure_refinement     'SHELXL97 (Sheldrick, 2008)'
_computing_molecular_graphics     'PLATON (Spek, 2009)'
_computing_publication_material     'PLATON (Spek, 2009)'
loop_
    _atom_site_type_symbol
    _atom_site_label
    _atom_site_fract_x
    _atom_site_fract_y
    _atom_site_fract_z
    _atom_site_U_iso_or_equiv
    _atom_site_adp_type
    _atom_site_calc_flag
    _atom_site_refinement_flags
    _atom_site_occupancy
    _atom_site_disorder_assembly
    _atom_site_disorder_group
    N N1 0.39270(13) 0.34485(10) 0.01591(9) 0.0329(3) Uani d . 1 . .
    C C2 0.46171(15) 0.26582(11) 0.03592(10) 0.0297(3) Uani d . 1 . .
    C C3 0.57346(14) 0.29082(10) 0.10221(10) 0.0273(3) Uani d . 1 . .
    C C4 0.67252(15) 0.23893(11) 0.14345(10) 0.0330(4) Uani d . 1 . .
    H H4 0.6763 0.1762 0.1323 0.040 Uiso calc R 1 . .
    C C5 0.76675(16) 0.28191(12) 0.20197(11) 0.0360(4) Uani d . 1 . .
    H H5 0.8368 0.2481 0.2309 0.043 Uiso calc R 1 . .
    C C6 0.76016(16) 0.37357(12) 0.21878(11) 0.0352(4) Uani d . 1 . .
    H H6 0.8259 0.4015 0.2588 0.042 Uiso calc R 1 . .
    C C7 0.65856(16) 0.42500(11) 0.17785(11) 0.0331(4) Uani d . 1 . .
    H H7 0.6531 0.4874 0.1901 0.040 Uiso calc R 1 . .
    C C8 0.56604(14) 0.38244(10) 0.11897(10) 0.0280(3) Uani d . 1 . .
    C C9 0.44834(15) 0.41772(11) 0.06494(11) 0.0320(4) Uani d . 1 . .
    C C10 0.28288(16) 0.35196(13) -0.05247(11) 0.0383(4) Uani d . 1 . .
    H H10A 0.2792 0.2987 -0.0906 0.046 Uiso calc R 1 . .
    H H10B 0.2911 0.4061 -0.0875 0.046 Uiso calc R 1 . .
    C C11 0.16021(15) 0.35816(11) -0.01983(10) 0.0300(3) Uani d . 1 . .
    O O12 0.15704(12) 0.33737(9) 0.05414(8) 0.0427(3) Uani d . 1 . .
    C C13 0.05263(15) 0.38909(10) -0.08287(10) 0.0294(3) Uani d . 1 . .
    N N14 -0.06493(13) 0.40234(9) -0.06445(9) 0.0320(3) Uani d . 1 . .
    C C15 -0.14245(17) 0.43340(12) -0.13630(12) 0.0397(4) Uani d . 1 . .
    H H15 -0.2284 0.4481 -0.1406 0.048 Uiso calc R 1 . .
    C C16 -0.07732(18) 0.44034(13) -0.20208(12) 0.0427(4) Uani d . 1 . .
    H H16 -0.1098 0.4603 -0.2593 0.051 Uiso calc R 1 . .
    C C17 0.04520(17) 0.41260(11) -0.16894(11) 0.0355(4) Uani d . 1 . .
    H H17 0.1117 0.4102 -0.1996 0.043 Uiso calc R 1 . .
    O O18 0.43333(11) 0.19337(8) 0.00271(8) 0.0375(3) Uani d . 1 . .
    O O19 0.40481(12) 0.49318(8) 0.06132(9) 0.0428(3) Uani d . 1 . .
    C C20 -0.10471(17) 0.38641(12) 0.01728(12) 0.0388(4) Uani d . 1 . .
    H H20A -0.1907 0.4083 0.0129 0.058 Uiso calc R 1 . .
    H H20B -0.0486 0.4186 0.0637 0.058 Uiso calc R 1 . .
    H H20C -0.1015 0.3217 0.0299 0.058 Uiso calc R 1 . .
    N N21 0.58245(12) 0.42578(9) 0.39592(9) 0.0302(3) Uani d . 1 . .
    C C22 0.47025(15) 0.43972(10) 0.33749(10) 0.0287(3) Uani d . 1 . .
    C C23 0.43484(14) 0.35043(10) 0.29679(9) 0.0262(3) Uani d . 1 . .
    C C24 0.33207(15) 0.32607(11) 0.23521(10) 0.0304(3) Uani d . 1 . .
    H H24 0.2701 0.3687 0.2106 0.036 Uiso calc R 1 . .
    C C25 0.32325(16) 0.23539(11) 0.21062(10) 0.0334(4) Uani d . 1 . .
    H H25 0.2539 0.2160 0.1680 0.040 Uiso calc R 1 . .
    C C26 0.41323(16) 0.17345(11) 0.24692(11) 0.0345(4) Uani d . 1 . .
    H H26 0.4044 0.1124 0.2288 0.041 Uiso calc R 1 . .
    C C27 0.51668(16) 0.19874(11) 0.30963(11) 0.0329(4) Uani d . 1 . .
    H H27 0.5785 0.1563 0.3349 0.040 Uiso calc R 1 . .
    C C28 0.52509(14) 0.28838(10) 0.33324(10) 0.0278(3) Uani d . 1 . .
    C C29 0.62031(14) 0.33601(11) 0.39818(10) 0.0291(3) Uani d . 1 . .
    C C30 0.64309(16) 0.49219(11) 0.45774(11) 0.0335(4) Uani d . 1 . .
    H H30A 0.6652 0.4638 0.5155 0.040 Uiso calc R 1 . .
    H H30B 0.5833 0.5416 0.4612 0.040 Uiso calc R 1 . .
    C C31 0.76166(14) 0.53162(10) 0.43435(10) 0.0265(3) Uani d . 1 . .
    O O32 0.77978(11) 0.52463(8) 0.36106(7) 0.0344(3) Uani d . 1 . .
    C C33 0.84253(14) 0.57881(10) 0.50392(10) 0.0270(3) Uani d . 1 . .
    N N34 0.95340(12) 0.62135(9) 0.49670(9) 0.0288(3) Uani d . 1 . .
    C C35 1.00335(15) 0.66000(11) 0.57314(11) 0.0344(4) Uani d . 1 . .
    H H35 1.0793 0.6934 0.5852 0.041 Uiso calc R 1 . .
    C C36 0.92692(16) 0.64334(12) 0.63070(11) 0.0363(4) Uani d . 1 . .
    H H36 0.9402 0.6632 0.6889 0.044 Uiso calc R 1 . .
    C C37 0.82680(15) 0.59226(11) 0.58807(11) 0.0327(4) Uani d . 1 . .
    H H37 0.7594 0.5703 0.6121 0.039 Uiso calc R 1 . .
    O O38 0.41466(11) 0.51066(8) 0.32588(8) 0.0388(3) Uani d . 1 . .
    O O39 0.71219(11) 0.30649(9) 0.44629(8) 0.0393(3) Uani d . 1 . .
    C C40 1.00841(16) 0.62710(12) 0.42003(11) 0.0364(4) Uani d . 1 . .
    H H40A 0.9606 0.6701 0.3792 0.055 Uiso calc R 1 . .
    H H40B 1.0060 0.5677 0.3928 0.055 Uiso calc R 1 . .
    H H40C 1.0956 0.6474 0.4366 0.055 Uiso calc R 1 . .
loop_
    _atom_site_aniso_label
    _atom_site_aniso_U_11
    _atom_site_aniso_U_22
    _atom_site_aniso_U_33
    _atom_site_aniso_U_12
    _atom_site_aniso_U_13
    _atom_site_aniso_U_23
    N1 0.0290(7) 0.0358(7) 0.0341(7) 0.0020(5) 0.0066(5) -0.0004(6)
    C2 0.0308(8) 0.0310(8) 0.0298(8) -0.0018(6) 0.0123(6) -0.0003(6)
    C3 0.0284(7) 0.0282(7) 0.0272(7) -0.0024(6) 0.0103(6) -0.0014(6)
    C4 0.0365(9) 0.0283(8) 0.0355(8) 0.0024(6) 0.0102(7) -0.0005(6)
    C5 0.0332(8) 0.0402(9) 0.0339(8) 0.0037(7) 0.0053(7) 0.0016(7)
    C6 0.0329(8) 0.0409(9) 0.0316(8) -0.0050(7) 0.0060(6) -0.0051(7)
    C7 0.0374(9) 0.0281(8) 0.0364(8) -0.0038(6) 0.0132(7) -0.0052(6)
    C8 0.0293(8) 0.0273(8) 0.0303(8) -0.0007(6) 0.0127(6) -0.0005(6)
    C9 0.0336(8) 0.0307(8) 0.0352(8) 0.0018(6) 0.0151(7) 0.0014(6)
    C10 0.0325(9) 0.0519(10) 0.0304(8) 0.0036(7) 0.0056(7) 0.0028(7)
    C11 0.0326(8) 0.0277(8) 0.0289(8) -0.0009(6) 0.0047(6) -0.0002(6)
    O12 0.0387(7) 0.0584(8) 0.0311(6) 0.0024(6) 0.0069(5) 0.0083(6)
    C13 0.0305(8) 0.0254(7) 0.0324(8) -0.0009(6) 0.0064(6) -0.0012(6)
    N14 0.0308(7) 0.0279(7) 0.0374(7) -0.0002(5) 0.0072(6) -0.0012(5)
    C15 0.0332(9) 0.0356(9) 0.0478(10) 0.0039(7) 0.0020(7) -0.0004(7)
    C16 0.0467(10) 0.0408(10) 0.0370(9) 0.0044(8) 0.0000(8) 0.0048(8)
    C17 0.0393(9) 0.0353(9) 0.0316(8) 0.0008(7) 0.0068(7) 0.0004(7)
    O18 0.0411(7) 0.0339(6) 0.0379(6) -0.0068(5) 0.0089(5) -0.0080(5)
    O19 0.0436(7) 0.0335(6) 0.0538(8) 0.0113(5) 0.0158(6) 0.0024(5)
    C20 0.0393(9) 0.0369(9) 0.0440(10) -0.0007(7) 0.0171(8) -0.0028(7)
    N21 0.0304(7) 0.0274(7) 0.0325(7) -0.0070(5) 0.0055(5) -0.0021(5)
    C22 0.0315(8) 0.0258(8) 0.0304(8) -0.0037(6) 0.0100(6) 0.0021(6)
    C23 0.0287(7) 0.0257(7) 0.0255(7) -0.0035(6) 0.0087(6) 0.0016(6)
    C24 0.0311(8) 0.0320(8) 0.0279(8) -0.0017(6) 0.0061(6) 0.0014(6)
    C25 0.0358(8) 0.0353(9) 0.0292(8) -0.0102(7) 0.0072(6) -0.0037(6)
    C26 0.0440(9) 0.0271(8) 0.0351(8) -0.0071(7) 0.0145(7) -0.0049(6)
    C27 0.0365(9) 0.0274(8) 0.0369(8) 0.0020(6) 0.0124(7) 0.0005(6)
    C28 0.0273(7) 0.0285(8) 0.0292(8) -0.0026(6) 0.0098(6) 0.0011(6)
    C29 0.0266(8) 0.0313(8) 0.0303(8) -0.0031(6) 0.0081(6) 0.0019(6)
    C30 0.0348(8) 0.0331(8) 0.0333(8) -0.0100(7) 0.0083(7) -0.0070(7)
    C31 0.0282(7) 0.0200(7) 0.0304(8) 0.0014(6) 0.0040(6) 0.0004(6)
    O32 0.0391(6) 0.0341(6) 0.0305(6) -0.0056(5) 0.0085(5) -0.0030(5)
    C33 0.0252(7) 0.0232(7) 0.0323(8) 0.0004(6) 0.0048(6) 0.0003(6)
    N34 0.0264(6) 0.0261(6) 0.0338(7) -0.0007(5) 0.0056(5) 0.0001(5)
    C35 0.0287(8) 0.0318(8) 0.0399(9) -0.0027(6) 0.0005(7) -0.0038(7)
    C36 0.0336(8) 0.0414(9) 0.0323(8) -0.0001(7) 0.0028(7) -0.0079(7)
    C37 0.0289(8) 0.0370(9) 0.0322(8) -0.0010(6) 0.0062(6) -0.0027(7)
    O38 0.0431(7) 0.0255(6) 0.0465(7) 0.0015(5) 0.0062(5) 0.0008(5)
    O39 0.0294(6) 0.0444(7) 0.0415(7) 0.0009(5) 0.0014(5) 0.0020(5)
    C40 0.0311(8) 0.0417(9) 0.0381(9) -0.0029(7) 0.0108(7) 0.0031(7)
_geom_special_details
;
All e.s.d.'s (except the e.s.d. in the dihedral angle between two l.s. planes)
are estimated using the full covariance matrix. The cell e.s.d.'s are taken
into account individually in the estimation of e.s.d.'s in distances, angles
and torsion angles; correlations between e.s.d.'s in cell parameters are only
used when they are defined by crystal symmetry. An approximate (isotropic)
treatment of cell e.s.d.'s is used for estimating e.s.d.'s involving l.s.
planes.
;
loop_
    _geom_bond_atom_site_label_1
    _geom_bond_atom_site_label_2
    _geom_bond_site_symmetry_2
    _geom_bond_distance
    _geom_bond_publ_flag
    N1 C2 . 1.395(2) ?
    N1 C9 . 1.396(2) ?
    N1 C10 . 1.446(2) ?
    C2 O18 . 1.210(2) ?
    C2 C3 . 1.485(2) ?
    C3 C4 . 1.378(2) ?
    C3 C8 . 1.391(2) ?
    C4 C5 . 1.391(2) ?
    C4 H4 . 0.9500 ?
    C5 C6 . 1.391(2) ?
    C5 H5 . 0.9500 ?
    C6 C7 . 1.392(2) ?
    C6 H6 . 0.9500 ?
    C7 C8 . 1.380(2) ?
    C7 H7 . 0.9500 ?
    C8 C9 . 1.485(2) ?
    C9 O19 . 1.213(2) ?
    C10 C11 . 1.529(2) ?
    C10 H10A . 0.9900 ?
    C10 H10B . 0.9900 ?
    C11 O12 . 1.217(2) ?
    C11 C13 . 1.452(2) ?
    C13 N14 . 1.383(2) ?
    C13 C17 . 1.392(2) ?
    N14 C15 . 1.353(2) ?
    N14 C20 . 1.463(2) ?
    C15 C16 . 1.376(3) ?
    C15 H15 . 0.9500 ?
    C16 C17 . 1.394(3) ?
    C16 H16 . 0.9500 ?
    C17 H17 . 0.9500 ?
    C20 H20A . 0.9800 ?
    C20 H20B . 0.9800 ?
    C20 H20C . 0.9800 ?
    N21 C22 . 1.391(2) ?
    N21 C29 . 1.393(2) ?
    N21 C30 . 1.451(2) ?
    C22 O38 . 1.210(2) ?
    C22 C23 . 1.490(2) ?
    C23 C24 . 1.376(2) ?
    C23 C28 . 1.385(2) ?
    C24 C25 . 1.399(2) ?
    C24 H24 . 0.9500 ?
    C25 C26 . 1.382(2) ?
    C25 H25 . 0.9500 ?
    C26 C27 . 1.394(2) ?
    C26 H26 . 0.9500 ?
    C27 C28 . 1.380(2) ?
    C27 H27 . 0.9500 ?
    C28 C29 . 1.484(2) ?
    C29 O39 . 1.2106(19) ?
    C30 C31 . 1.529(2) ?
    C30 H30A . 0.9900 ?
    C30 H30B . 0.9900 ?
    C31 O32 . 1.2191(19) ?
    C31 C33 . 1.445(2) ?
    C33 N34 . 1.388(2) ?
    C33 C37 . 1.390(2) ?
    N34 C35 . 1.350(2) ?
    N34 C40 . 1.460(2) ?
    C35 C36 . 1.374(2) ?
    C35 H35 . 0.9500 ?
    C36 C37 . 1.387(2) ?
    C36 H36 . 0.9500 ?
    C37 H37 . 0.9500 ?
    C40 H40A . 0.9800 ?
    C40 H40B . 0.9800 ?
    C40 H40C . 0.9800 ?
loop_
    _geom_angle_atom_site_label_1
    _geom_angle_atom_site_label_2
    _geom_angle_atom_site_label_3
    _geom_angle_site_symmetry_1
    _geom_angle_site_symmetry_3
    _geom_angle
    _geom_angle_publ_flag
    C2 N1 C9 . . 111.84(13) ?
    C2 N1 C10 . . 123.91(14) ?
    C9 N1 C10 . . 124.06(15) ?
    O18 C2 N1 . . 124.79(15) ?
    O18 C2 C3 . . 129.09(15) ?
    N1 C2 C3 . . 106.11(13) ?
    C4 C3 C8 . . 121.75(15) ?
    C4 C3 C2 . . 130.29(15) ?
    C8 C3 C2 . . 107.96(13) ?
    C3 C4 C5 . . 117.45(15) ?
    C3 C4 H4 . . 121.3 ?
    C5 C4 H4 . . 121.3 ?
    C4 C5 C6 . . 121.10(16) ?
    C4 C5 H5 . . 119.5 ?
    C6 C5 H5 . . 119.5 ?
    C5 C6 C7 . . 120.96(15) ?
    C5 C6 H6 . . 119.5 ?
    C7 C6 H6 . . 119.5 ?
    C8 C7 C6 . . 117.81(15) ?
    C8 C7 H7 . . 121.1 ?
    C6 C7 H7 . . 121.1 ?
    C7 C8 C3 . . 120.92(15) ?
    C7 C8 C9 . . 130.92(15) ?
    C3 C8 C9 . . 108.15(14) ?
    O19 C9 N1 . . 124.58(16) ?
    O19 C9 C8 . . 129.52(16) ?
    N1 C9 C8 . . 105.91(13) ?
    N1 C10 C11 . . 113.51(14) ?
    N1 C10 H10A . . 108.9 ?
    C11 C10 H10A . . 108.9 ?
    N1 C10 H10B . . 108.9 ?
    C11 C10 H10B . . 108.9 ?
    H10A C10 H10B . . 107.7 ?
    O12 C11 C13 . . 124.43(15) ?
    O12 C11 C10 . . 120.35(14) ?
    C13 C11 C10 . . 115.22(14) ?
    N14 C13 C17 . . 107.25(14) ?
    N14 C13 C11 . . 123.60(14) ?
    C17 C13 C11 . . 129.14(15) ?
    C15 N14 C13 . . 108.60(14) ?
    C15 N14 C20 . . 123.49(15) ?
    C13 N14 C20 . . 127.92(14) ?
    N14 C15 C16 . . 109.35(16) ?
    N14 C15 H15 . . 125.3 ?
    C16 C15 H15 . . 125.3 ?
    C15 C16 C17 . . 107.07(16) ?
    C15 C16 H16 . . 126.5 ?
    C17 C16 H16 . . 126.5 ?
    C13 C17 C16 . . 107.74(16) ?
    C13 C17 H17 . . 126.1 ?
    C16 C17 H17 . . 126.1 ?
    N14 C20 H20A . . 109.5 ?
    N14 C20 H20B . . 109.5 ?
    H20A C20 H20B . . 109.5 ?
    N14 C20 H20C . . 109.5 ?
    H20A C20 H20C . . 109.5 ?
    H20B C20 H20C . . 109.5 ?
    C22 N21 C29 . . 112.03(13) ?
    C22 N21 C30 . . 124.51(14) ?
    C29 N21 C30 . . 122.72(14) ?
    O38 C22 N21 . . 125.16(15) ?
    O38 C22 C23 . . 129.10(15) ?
    N21 C22 C23 . . 105.72(13) ?
    C24 C23 C28 . . 121.84(14) ?
    C24 C23 C22 . . 129.99(14) ?
    C28 C23 C22 . . 108.16(13) ?
    C23 C24 C25 . . 116.77(15) ?
    C23 C24 H24 . . 121.6 ?
    C25 C24 H24 . . 121.6 ?
    C26 C25 C24 . . 121.44(15) ?
    C26 C25 H25 . . 119.3 ?
    C24 C25 H25 . . 119.3 ?
    C25 C26 C27 . . 121.34(15) ?
    C25 C26 H26 . . 119.3 ?
    C27 C26 H26 . . 119.3 ?
    C28 C27 C26 . . 116.89(15) ?
    C28 C27 H27 . . 121.6 ?
    C26 C27 H27 . . 121.6 ?
    C27 C28 C23 . . 121.71(15) ?
    C27 C28 C29 . . 130.24(15) ?
    C23 C28 C29 . . 108.03(13) ?
    O39 C29 N21 . . 124.42(15) ?
    O39 C29 C28 . . 129.53(15) ?
    N21 C29 C28 . . 106.03(13) ?
    N21 C30 C31 . . 112.88(13) ?
    N21 C30 H30A . . 109.0 ?
    C31 C30 H30A . . 109.0 ?
    N21 C30 H30B . . 109.0 ?
    C31 C30 H30B . . 109.0 ?
    H30A C30 H30B . . 107.8 ?
    O32 C31 C33 . . 125.11(14) ?
    O32 C31 C30 . . 120.25(13) ?
    C33 C31 C30 . . 114.58(13) ?
    N34 C33 C37 . . 106.88(13) ?
    N34 C33 C31 . . 124.40(14) ?
    C37 C33 C31 . . 128.71(14) ?
    C35 N34 C33 . . 108.67(13) ?
    C35 N34 C40 . . 124.11(14) ?
    C33 N34 C40 . . 127.20(13) ?
    N34 C35 C36 . . 109.18(15) ?
    N34 C35 H35 . . 125.4 ?
    C36 C35 H35 . . 125.4 ?
    C35 C36 C37 . . 107.34(15) ?
    C35 C36 H36 . . 126.3 ?
    C37 C36 H36 . . 126.3 ?
    C36 C37 C33 . . 107.93(14) ?
    C36 C37 H37 . . 126.0 ?
    C33 C37 H37 . . 126.0 ?
    N34 C40 H40A . . 109.5 ?
    N34 C40 H40B . . 109.5 ?
    H40A C40 H40B . . 109.5 ?
    N34 C40 H40C . . 109.5 ?
    H40A C40 H40C . . 109.5 ?
    H40B C40 H40C . . 109.5 ?
loop_
    _geom_torsion_atom_site_label_1
    _geom_torsion_atom_site_label_2
    _geom_torsion_atom_site_label_3
    _geom_torsion_atom_site_label_4
    _geom_torsion_site_symmetry_1
    _geom_torsion_site_symmetry_2
    _geom_torsion_site_symmetry_3
    _geom_torsion_site_symmetry_4
    _geom_torsion
    _geom_torsion_publ_flag
    C9 N1 C2 O18 . . . . 179.77(15) ?
    C10 N1 C2 O18 . . . . -5.2(2) ?
    C9 N1 C2 C3 . . . . -1.54(17) ?
    C10 N1 C2 C3 . . . . 173.48(14) ?
    O18 C2 C3 C4 . . . . -0.6(3) ?
    N1 C2 C3 C4 . . . . -179.19(15) ?
    O18 C2 C3 C8 . . . . 178.89(16) ?
    N1 C2 C3 C8 . . . . 0.28(16) ?
    C8 C3 C4 C5 . . . . -1.0(2) ?
    C2 C3 C4 C5 . . . . 178.42(15) ?
    C3 C4 C5 C6 . . . . 0.7(2) ?
    C4 C5 C6 C7 . . . . 0.4(3) ?
    C5 C6 C7 C8 . . . . -1.2(2) ?
    C6 C7 C8 C3 . . . . 1.0(2) ?
    C6 C7 C8 C9 . . . . -179.49(15) ?
    C4 C3 C8 C7 . . . . 0.2(2) ?
    C2 C3 C8 C7 . . . . -179.38(13) ?
    C4 C3 C8 C9 . . . . -179.49(14) ?
    C2 C3 C8 C9 . . . . 0.98(16) ?
    C2 N1 C9 O19 . . . . -177.88(15) ?
    C10 N1 C9 O19 . . . . 7.1(3) ?
    C2 N1 C9 C8 . . . . 2.12(17) ?
    C10 N1 C9 C8 . . . . -172.89(14) ?
    C7 C8 C9 O19 . . . . -1.5(3) ?
    C3 C8 C9 O19 . . . . 178.12(16) ?
    C7 C8 C9 N1 . . . . 178.52(16) ?
    C3 C8 C9 N1 . . . . -1.88(17) ?
    C2 N1 C10 C11 . . . . 106.72(18) ?
    C9 N1 C10 C11 . . . . -78.9(2) ?
    N1 C10 C11 O12 . . . . -16.2(2) ?
    N1 C10 C11 C13 . . . . 164.30(14) ?
    O12 C11 C13 N14 . . . . 3.1(3) ?
    C10 C11 C13 N14 . . . . -177.40(15) ?
    O12 C11 C13 C17 . . . . -178.50(17) ?
    C10 C11 C13 C17 . . . . 1.0(3) ?
    C17 C13 N14 C15 . . . . -0.31(18) ?
    C11 C13 N14 C15 . . . . 178.39(15) ?
    C17 C13 N14 C20 . . . . 179.46(15) ?
    C11 C13 N14 C20 . . . . -1.8(3) ?
    C13 N14 C15 C16 . . . . 0.3(2) ?
    C20 N14 C15 C16 . . . . -179.47(16) ?
    N14 C15 C16 C17 . . . . -0.2(2) ?
    N14 C13 C17 C16 . . . . 0.19(19) ?
    C11 C13 C17 C16 . . . . -178.41(16) ?
    C15 C16 C17 C13 . . . . 0.0(2) ?
    C29 N21 C22 O38 . . . . 176.76(15) ?
    C30 N21 C22 O38 . . . . 6.4(2) ?
    C29 N21 C22 C23 . . . . -1.60(17) ?
    C30 N21 C22 C23 . . . . -171.96(13) ?
    O38 C22 C23 C24 . . . . 1.2(3) ?
    N21 C22 C23 C24 . . . . 179.45(15) ?
    O38 C22 C23 C28 . . . . -177.41(16) ?
    N21 C22 C23 C28 . . . . 0.87(16) ?
    C28 C23 C24 C25 . . . . -0.4(2) ?
    C22 C23 C24 C25 . . . . -178.77(15) ?
    C23 C24 C25 C26 . . . . 0.3(2) ?
    C24 C25 C26 C27 . . . . 0.0(2) ?
    C25 C26 C27 C28 . . . . -0.3(2) ?
    C26 C27 C28 C23 . . . . 0.3(2) ?
    C26 C27 C28 C29 . . . . 178.62(15) ?
    C24 C23 C28 C27 . . . . 0.0(2) ?
    C22 C23 C28 C27 . . . . 178.75(14) ?
    C24 C23 C28 C29 . . . . -178.60(13) ?
    C22 C23 C28 C29 . . . . 0.11(16) ?
    C22 N21 C29 O39 . . . . -176.96(15) ?
    C30 N21 C29 O39 . . . . -6.4(2) ?
    C22 N21 C29 C28 . . . . 1.68(17) ?
    C30 N21 C29 C28 . . . . 172.23(13) ?
    C27 C28 C29 O39 . . . . -1.0(3) ?
    C23 C28 C29 O39 . . . . 177.49(16) ?
    C27 C28 C29 N21 . . . . -179.54(16) ?
    C23 C28 C29 N21 . . . . -1.06(16) ?
    C22 N21 C30 C31 . . . . -107.89(17) ?
    C29 N21 C30 C31 . . . . 82.75(18) ?
    N21 C30 C31 O32 . . . . 18.2(2) ?
    N21 C30 C31 C33 . . . . -164.23(13) ?
    O32 C31 C33 N34 . . . . -1.2(2) ?
    C30 C31 C33 N34 . . . . -178.61(14) ?
    O32 C31 C33 C37 . . . . 177.80(16) ?
    C30 C31 C33 C37 . . . . 0.4(2) ?
    C37 C33 N34 C35 . . . . -0.45(17) ?
    C31 C33 N34 C35 . . . . 178.71(14) ?
    C37 C33 N34 C40 . . . . -178.90(15) ?
    C31 C33 N34 C40 . . . . 0.3(2) ?
    C33 N34 C35 C36 . . . . 0.11(19) ?
    C40 N34 C35 C36 . . . . 178.62(15) ?
    N34 C35 C36 C37 . . . . 0.3(2) ?
    C35 C36 C37 C33 . . . . -0.6(2) ?
    N34 C33 C37 C36 . . . . 0.62(18) ?
    C31 C33 C37 C36 . . . . -178.50(15) ?
data_global
_journal_date_recd_electronic     2009-08-27
_journal_date_accepted     2009-08-28
_journal_name_full     'Acta Crystallographica, Section E'
_journal_year     2009
_journal_volume     65
_journal_issue     10
_journal_page_first     o2375
_journal_page_last     o2375
_journal_paper_category     QO
_journal_coeditor_code     BT5047
_publ_contact_author_name     'Christian Peifer'
_publ_contact_author_address
;
Institue of Pharmacy
Department of Pharmaceutical and Medicinal Chemistry,
Eberhard-Karls-University Tuebingen
Auf der Morgenstelle 8
D-72076 Tuebingen
Germany
;
_publ_contact_author_email     'Christian.Peifer@uni-tuebingen.de'
_publ_contact_author_fax     '0049 7071 29 5037'
_publ_contact_author_phone     '0049 7071 29 75278'
_publ_section_title
;
2-[(1-Methyl-1<i>H</i>-pyrrol-2-yl)carbonylmethyl]isoindoline-1,3-dione
;
loop_
    _publ_author_name
    _publ_author_address
    'Schlosser, Joachim'
;
Institue of Pharmacy
Department of Pharmaceutical and Medicinal Chemistry,
Eberhard-Karls-University Tuebingen
Auf der Morgenstelle 8
D-72076 Tuebingen
Germany
;
    'Schollmeyer, Dieter'
;
Department of Organic Chemistry
Johannes Gutenberg University Mainz
Duesbergweg 10-14
D-55099 Mainz
Germany
;
    'Laufer, Stefan'
;
Institue of Pharmacy
Department of Pharmaceutical and Medicinal Chemistry,
Eberhard-Karls-University Tuebingen
Auf der Morgenstelle 8
D-72076 Tuebingen
Germany
;
    'Peifer, Christian'
;
Institue of Pharmacy
Department of Pharmaceutical and Medicinal Chemistry,
Eberhard-Karls-University Tuebingen
Auf der Morgenstelle 8
D-72076 Tuebingen
Germany
;
