# Supplementary material for: 2-[(1-Methyl-1H-pyrrol-2-yl)carbonyl­meth­yl]isoindoline-1,3-dione
Source: Acta Crystallogr Sect E Struct Rep Online. 2009 Sep 9;65(Pt 10):o2375. doi: 10.1107/S1600536809034515 (PMC2970463; doi:10.1107/S1600536809034515)
Supplement: Supplementary file 2 [file e-65-o2375-Isup2.hkl]

# 
# h,k,l, Fc-squared, Fo-squared, sigma(Fo-squared) and status flag 
# 
data_I
_shelx_title ' joe176 in P21/c' 
_shelx_refln_list_code          4 
_shelx_F_calc_maximum      273.66 
_exptl_crystal_F_000      1120.00 
_reflns_d_resolution_high  0.8210 
 
loop_ 
 _symmetry_equiv_pos_as_xyz 
 'x, y, z' 
 '-x, y+1/2, -z+1/2' 
 '-x, -y, -z' 
 'x, -y-1/2, z-1/2' 
 
_cell_length_a    10.8897 
_cell_length_b    14.8466 
_cell_length_c    15.8200 
_cell_angle_alpha  90.000 
_cell_angle_beta  101.619 
_cell_angle_gamma  90.000 
 
_shelx_F_squared_multiplier     1.000 
 
loop_ 
 _refln_index_h 
 _refln_index_k 
 _refln_index_l 
 _refln_F_squared_calc 
 _refln_F_squared_meas 
 _refln_F_squared_sigma 
 _refln_observed_status 
   1   0   0    12617.85    11064.77    136.73 o 
   2   0   0    12925.10    11236.57    156.35 o 
   3   0   0      117.52      100.88      2.52 o 
   4   0   0      651.60      695.71      9.79 o 
   5   0   0     3490.39     3512.32     39.40 o 
   6   0   0     2524.42     2807.47     33.32 o 
   7   0   0     1421.19     1429.61     20.14 o 
   8   0   0     1719.09     1826.58     25.27 o 
   9   0   0        2.39        1.64      1.76 o 
  10   0   0      660.87      662.99     13.19 o 
  11   0   0      314.82      338.35      8.53 o 
  12   0   0      464.07      529.76     10.28 o 
   1   1   0      916.12      836.58      9.28 o 
   2   1   0      207.28      218.68      3.52 o 
   3   1   0     2719.26     2523.41     27.69 o 
   4   1   0     1056.67      907.45     12.06 o 
   5   1   0       12.50       13.60      1.25 o 
   6   1   0       15.81       23.34      1.60 o 
   7   1   0     1271.91     1349.07     19.34 o 
   8   1   0      810.86      852.66     14.76 o 
   9   1   0       10.69       13.53      1.73 o 
  10   1   0       20.35       19.62      2.26 o 
  11   1   0      267.75      310.97      8.29 o 
  12   1   0        6.21       10.07      1.43 o 
   0   2   0       33.67       25.73      0.72 o 
   1   2   0     6048.88     6097.78     94.30 o 
   2   2   0       23.54       29.15      1.07 o 
   3   2   0      418.40      385.30      6.02 o 
   4   2   0     1890.54     1846.42     21.84 o 
   5   2   0     3528.79     3388.31     38.37 o 
   6   2   0     1421.91     1416.51     19.21 o 
   7   2   0      578.08      546.86     10.47 o 
   8   2   0       68.19       74.37      3.27 o 
   9   2   0       32.06       33.48      2.56 o 
  10   2   0       54.49       49.99      3.18 o 
  11   2   0       47.27       53.52      2.80 o 
  12   2   0        1.06       -0.26      1.71 o 
   1   3   0     1379.36     1429.30     16.10 o 
   2   3   0     1215.35     1266.71     14.88 o 
   3   3   0     2065.61     1892.97     21.83 o 
   4   3   0      505.67      468.71      7.72 o 
   5   3   0      777.76      768.31     11.68 o 
   6   3   0       80.13       65.03      2.63 o 
   7   3   0     1012.38     1035.17     16.25 o 
   8   3   0      205.80      210.73      6.49 o 
   9   3   0      316.13      339.44      8.81 o 
  10   3   0      302.86      308.23      8.41 o 
  11   3   0       50.24       57.26      2.90 o 
  12   3   0      135.78      157.95      4.24 o 
   0   4   0    12408.94    13270.84    192.78 o 
   1   4   0    30395.48    36191.65    442.45 o 
   2   4   0     6060.85     6459.79     67.56 o 
   3   4   0       98.78       90.86      2.81 o 
   4   4   0      104.15       86.66      2.51 o 
   5   4   0       13.75       21.70      1.60 o 
   6   4   0        0.20        5.93      1.16 o 
   7   4   0      464.14      467.91      9.78 o 
   8   4   0      192.02      191.02      5.32 o 
   9   4   0      918.92      907.86     16.14 o 
  10   4   0      167.34      169.18      5.15 o 
  11   4   0      129.73      137.43      4.27 o 
  12   4   0        2.96        8.35      1.36 o 
   1   5   0     3220.01     3590.14     38.95 o 
   2   5   0        0.02        5.26      0.76 o 
   3   5   0     5444.23     5831.37     62.41 o 
   4   5   0      471.05      471.57      8.35 o 
   5   5   0      636.47      556.43      9.88 o 
   6   5   0        0.73        1.20      1.03 o 
   7   5   0       45.88       49.83      2.62 o 
   8   5   0      889.33      838.71     15.00 o 
   9   5   0      446.83      403.12      9.78 o 
  10   5   0        2.90        6.25      1.52 o 
  11   5   0      554.69      571.26     11.29 o 
  12   5   0        2.23        6.37      1.16 o 
   0   6   0     1279.70     1432.24     17.67 o 
   1   6   0     4525.64     5180.57     55.59 o 
   2   6   0      310.38      335.26      6.31 o 
   3   6   0     1100.06     1203.32     16.12 o 
   4   6   0      484.73      519.05      9.22 o 
   5   6   0     3187.14     3297.51     38.97 o 
   6   6   0      728.15      732.65     12.83 o 
   7   6   0      442.15      425.75      9.67 o 
   8   6   0      765.60      710.48     13.64 o 
   9   6   0       52.13       60.26      3.11 o 
  10   6   0      707.33      722.54     13.61 o 
  11   6   0        9.42        6.28      1.49 o 
  12   6   0        9.08       12.65      1.31 o 
   1   7   0     1277.54     1447.83     18.56 o 
   2   7   0      129.00      185.20      4.74 o 
   3   7   0       50.14       42.53      2.02 o 
   4   7   0     1485.02     1505.67     20.38 o 
   5   7   0       40.42       29.27      2.07 o 
   6   7   0        7.95       16.96      1.78 o 
   7   7   0      685.76      606.56     12.16 o 
   8   7   0      229.72      206.85      5.69 o 
   9   7   0       55.68       59.42      3.16 o 
  10   7   0      504.89      513.05     10.80 o 
  11   7   0      141.23      139.65      4.00 o 
   0   8   0        7.64       16.99      1.40 o 
   1   8   0     1090.16     1213.76     16.77 o 
   2   8   0        3.51        8.60      1.29 o 
   3   8   0     1210.74     1381.64     19.14 o 
   4   8   0        0.04        2.30      1.20 o 
   5   8   0      521.98      509.25     10.31 o 
   6   8   0      251.10      233.09      6.96 o 
   7   8   0      169.25      153.95      4.88 o 
   8   8   0        4.50        4.01      1.85 o 
   9   8   0       15.08       15.87      1.84 o 
  10   8   0        0.46        5.24      1.34 o 
  11   8   0       25.07       30.69      1.88 o 
   1   9   0     1529.93     1728.55     22.82 o 
   2   9   0       17.17       13.43      1.61 o 
   3   9   0       57.70       57.39      2.60 o 
   4   9   0      144.63      156.06      4.43 o 
   5   9   0      392.40      407.77      9.40 o 
   6   9   0        0.15       -1.08      2.01 o 
   7   9   0       70.33       59.05      3.16 o 
   8   9   0        5.90        5.80      1.54 o 
   9   9   0       21.15       18.49      2.24 o 
  10   9   0       80.74       84.30      3.12 o 
  11   9   0       26.16       33.47      1.83 o 
   0  10   0      494.21      528.34     10.32 o 
   1  10   0      392.85      451.00      9.35 o 
   2  10   0      558.81      645.99     11.89 o 
   3  10   0       17.41       16.31      1.79 o 
   4  10   0       11.36       17.92      1.96 o 
   5  10   0       26.63       26.64      2.20 o 
   6  10   0      417.20      394.09      9.65 o 
   7  10   0       11.59       11.85      1.83 o 
   8  10   0      173.11      187.28      5.38 o 
   9  10   0       65.33       57.03      2.85 o 
  10  10   0        1.33        2.23      1.15 o 
   1  11   0      205.75      200.97      6.25 o 
   2  11   0      181.08      169.59      4.89 o 
   3  11   0      270.09      260.85      7.44 o 
   4  11   0      525.62      500.57     10.89 o 
   5  11   0       97.71       93.63      3.76 o 
   6  11   0     1456.11     1464.98     22.31 o 
   7  11   0      144.71      133.57      4.53 o 
   8  11   0        0.16        0.00      1.93 o 
   9  11   0        0.02        5.78      1.25 o 
  10  11   0       99.85      116.05      3.22 o 
   0  12   0      792.31      843.53     14.95 o 
   1  12   0      343.32      365.19      9.02 o 
   2  12   0        0.36       -0.90      1.88 o 
   3  12   0      312.67      291.55      8.08 o 
   4  12   0     2357.11     2314.02     31.33 o 
   5  12   0      347.62      325.18      8.75 o 
   6  12   0      335.39      346.44      8.99 o 
   7  12   0      136.60      125.70      4.27 o 
   8  12   0       55.89       55.65      2.76 o 
   9  12   0       76.82       93.38      3.01 o 
   1  13   0      439.46      399.21      9.71 o 
   2  13   0        5.34        6.86      1.62 o 
   3  13   0       42.95       44.92      2.99 o 
   4  13   0      359.62      401.63      9.73 o 
   5  13   0      103.72      110.52      4.14 o 
   6  13   0        0.11        2.92      1.27 o 
   7  13   0        0.25        3.17      1.42 o 
   8  13   0        7.98       12.67      1.65 o 
   9  13   0       12.62        9.43      1.27 o 
   0  14   0      567.30      514.45     11.35 o 
   1  14   0      473.21      467.54     10.67 o 
   2  14   0      154.37      158.94      4.91 o 
   3  14   0      238.09      244.71      7.44 o 
   4  14   0      121.59      123.21      4.27 o 
   5  14   0       97.92       95.89      3.72 o 
   6  14   0        0.92        1.96      1.32 o 
   7  14   0      199.98      203.94      5.65 o 
   8  14   0        5.23        5.26      1.14 o 
   1  15   0      143.16      140.95      4.60 o 
   2  15   0      335.63      320.30      8.35 o 
   3  15   0       42.59       34.96      2.52 o 
   4  15   0       33.53       29.54      2.38 o 
   5  15   0       20.43       22.84      1.93 o 
   6  15   0       58.52       52.70      2.48 o 
   7  15   0       12.83       21.05      1.51 o 
   0  16   0        3.06        2.59      1.27 o 
   1  16   0       83.02       77.15      3.23 o 
   2  16   0      103.50      107.87      3.68 o 
   3  16   0       37.45       36.93      2.31 o 
   4  16   0       39.89       35.43      2.11 o 
   5  16   0       98.50       99.16      3.10 o 
   6  16   0        3.22        7.61      1.17 o 
   1  17   0       30.95       35.20      2.08 o 
   2  17   0      128.21      146.26      3.90 o 
   3  17   0        4.51        3.18      1.31 o 
   4  17   0       14.14       14.64      1.38 o 
   0  18   0        0.62       -1.30      1.30 o 
   1  18   0        1.13        1.73      1.00 o 
 -13   1   1        3.77       10.46      1.14 o 
 -12   1   1       72.94       70.46      2.97 o 
 -11   1   1       29.14       35.24      2.52 o 
 -10   1   1      273.86      300.95      8.32 o 
  -9   1   1      499.66      489.58     10.77 o 
  -8   1   1       19.81       32.90      2.29 o 
  -7   1   1      259.87      252.50      6.56 o 
  -6   1   1     2494.19     2728.20     32.42 o 
  -5   1   1     2193.48     2249.88     26.57 o 
  -4   1   1     3992.72     3991.97     43.22 o 
  -3   1   1     2408.64     2522.57     27.60 o 
  -2   1   1     2788.24     2694.21     28.60 o 
  -1   1   1      350.84      328.35      4.18 o 
   0   1   1      243.24      228.85     15.83 o 
   1   1   1     1494.29     1190.98     13.06 o 
   2   1   1       17.08       10.25      0.71 o 
   3   1   1     7583.87     6592.24    122.71 o 
   4   1   1     1129.40      993.96     13.11 o 
   5   1   1      733.79      740.56     11.23 o 
   6   1   1      174.53      161.28      4.72 o 
   7   1   1       14.19       20.85      1.98 o 
   8   1   1      285.06      276.54      7.60 o 
   9   1   1       14.77       22.56      2.38 o 
  10   1   1      121.80      137.76      4.54 o 
  11   1   1        4.86        5.88      1.74 o 
  12   1   1        6.92        7.83      1.36 o 
 -13   2   1        0.91        1.51      0.98 o 
 -12   2   1       83.46       92.57      3.31 o 
 -11   2   1      123.10      141.36      4.55 o 
 -10   2   1       11.55       10.93      1.97 o 
  -9   2   1      129.99      137.55      4.55 o 
  -8   2   1     1438.87     1426.93     21.02 o 
  -7   2   1      154.29      188.98      5.63 o 
  -6   2   1       49.00       43.33      2.18 o 
  -5   2   1     2279.83     2288.32     27.11 o 
  -4   2   1       77.69       89.44      2.75 o 
  -3   2   1      337.83      337.57      5.45 o 
  -2   2   1     3507.40     3295.68     34.91 o 
  -1   2   1    10734.51    11269.94    152.13 o 
   0   2   1     4927.62     5109.65    249.14 o 
   1   2   1     7629.23     7389.06    112.14 o 
   2   2   1    11699.70     9944.95    153.02 o 
   3   2   1     2554.89     2177.68     24.57 o 
   4   2   1        2.64        0.07      0.86 o 
   5   2   1      467.28      385.73      7.34 o 
   6   2   1       39.59       51.61      2.25 o 
   7   2   1        6.22        3.61      1.38 o 
   8   2   1      695.14      694.88     13.06 o 
   9   2   1      552.72      528.64     11.44 o 
  10   2   1      358.91      383.37      9.54 o 
  11   2   1      851.21      900.37     15.35 o 
  12   2   1       36.59       36.64      2.17 o 
 -12   3   1       44.87       50.02      2.47 o 
 -11   3   1      185.53      200.99      5.39 o 
 -10   3   1      198.50      207.77      5.73 o 
  -9   3   1        3.14        6.10      1.62 o 
  -8   3   1      369.19      381.61      8.99 o 
  -7   3   1      150.21      157.84      4.33 o 
  -6   3   1       28.66       24.50      1.71 o 
  -5   3   1      626.95      646.15     10.27 o 
  -4   3   1        4.33        8.08      0.94 o 
  -3   3   1    11580.51    11292.60    183.77 o 
  -2   3   1     1623.20     1541.65     17.64 o 
  -1   3   1     2009.13     1947.55     21.34 o 
   0   3   1     2141.54     2202.21     51.21 o 
   1   3   1        2.11        1.70      0.53 o 
   2   3   1    12410.65    12339.55    186.97 o 
   3   3   1     1283.94     1152.57     14.44 o 
   4   3   1     2700.80     2616.13     30.07 o 
   5   3   1      881.37      955.93     13.84 o 
   6   3   1       42.32       61.65      2.58 o 
   7   3   1     1316.69     1258.58     18.78 o 
   8   3   1      845.43      846.58     14.91 o 
   9   3   1       72.88       87.01      3.93 o 
  10   3   1      231.89      239.74      7.49 o 
  11   3   1        1.60        1.50      1.62 o 
  12   3   1        0.18       -1.48      1.48 o 
 -12   4   1      117.30      149.51      4.05 o 
 -11   4   1      170.54      180.84      4.95 o 
 -10   4   1      399.19      402.39      9.85 o 
  -9   4   1      320.89      303.56      8.35 o 
  -8   4   1      101.74       81.52      3.45 o 
  -7   4   1      188.05      179.24      5.63 o 
  -6   4   1      340.38      341.14      7.50 o 
  -5   4   1     2243.52     2244.53     27.24 o 
  -4   4   1      292.15      270.20      5.57 o 
  -3   4   1     3486.38     3515.96     38.55 o 
  -2   4   1     6205.68     6610.46    124.90 o 
  -1   4   1      384.08      432.22      6.36 o 
   0   4   1     3969.33     4521.90     49.84 o 
   1   4   1    34410.55    39702.01    482.94 o 
   2   4   1     3271.87     3299.54     35.97 o 
   3   4   1     1678.23     1643.37     19.83 o 
   4   4   1      606.95      566.59      9.19 o 
   5   4   1     1830.43     1775.10     22.69 o 
   6   4   1      529.66      495.63      9.61 o 
   7   4   1        5.93       11.70      1.75 o 
   8   4   1      107.50       80.73      3.63 o 
   9   4   1      343.43      316.82      8.67 o 
  10   4   1     1006.50     1020.39     17.18 o 
  11   4   1       11.09       10.32      1.77 o 
  12   4   1      301.42      335.02      7.31 o 
 -12   5   1      175.94      182.40      5.26 o 
 -11   5   1      129.22      144.41      4.41 o 
 -10   5   1      322.74      320.39      8.54 o 
  -9   5   1      347.49      338.59      8.87 o 
  -8   5   1      430.74      428.97      9.94 o 
  -7   5   1      283.13      322.81      7.98 o 
  -6   5   1      757.67      848.02     13.74 o 
  -5   5   1      751.47      755.60     12.06 o 
  -4   5   1        4.86        9.63      1.13 o 
  -3   5   1       13.20       31.37      1.54 o 
  -2   5   1      533.40      549.56      8.28 o 
  -1   5   1       49.17       47.06      1.58 o 
   0   5   1     6122.63     6732.83    129.38 o 
   1   5   1      304.48      298.51      5.33 o 
   2   5   1     1504.96     1541.37     18.72 o 
   3   5   1     4487.98     4728.18     51.46 o 
   4   5   1      350.36      351.11      6.99 o 
   5   5   1     1435.99     1506.75     20.27 o 
   6   5   1      407.46      375.62      8.37 o 
   7   5   1       98.89       86.68      3.49 o 
   8   5   1        0.61        0.91      1.77 o 
   9   5   1      114.06      109.60      4.18 o 
  10   5   1        1.87        2.01      1.61 o 
  11   5   1        0.17        0.00      1.57 o 
  12   5   1       65.98       90.74      2.90 o 
 -12   6   1      173.21      205.30      5.36 o 
 -11   6   1        1.20        1.61      1.72 o 
 -10   6   1       87.41       74.66      3.42 o 
  -9   6   1        7.78       11.71      1.64 o 
  -8   6   1       44.71       38.20      2.54 o 
  -7   6   1        5.64       10.25      1.68 o 
  -6   6   1      582.86      554.56     10.65 o 
  -5   6   1       72.83       89.65      3.07 o 
  -4   6   1     1192.05     1253.92     17.16 o 
  -3   6   1       44.57       53.36      2.03 o 
  -2   6   1      634.13      646.21      9.80 o 
  -1   6   1       86.79      118.99      3.34 o 
   0   6   1     1041.53     1123.15     26.44 o 
   1   6   1      578.17      645.61      9.64 o 
   2   6   1      339.08      315.96      6.15 o 
   3   6   1     1348.68     1439.69     18.70 o 
   4   6   1     2295.35     2219.54     27.35 o 
   5   6   1        6.31        6.92      1.29 o 
   6   6   1       61.27       61.69      2.78 o 
   7   6   1      116.10      118.56      4.14 o 
   8   6   1       16.65       15.33      2.07 o 
   9   6   1      196.43      174.94      5.25 o 
  10   6   1       80.19       87.36      3.60 o 
  11   6   1      100.99      106.40      3.70 o 
  12   6   1       10.65       11.91      1.30 o 
 -12   7   1      105.86      120.06      3.24 o 
 -11   7   1      169.71      187.44      5.74 o 
 -10   7   1      615.87      634.44     12.39 o 
  -9   7   1     1561.83     1559.12     23.31 o 
  -8   7   1       51.09       47.95      2.89 o 
  -7   7   1      932.45      928.96     15.93 o 
  -6   7   1       47.09       52.05      2.56 o 
  -5   7   1      157.11      186.92      5.52 o 
  -4   7   1      861.76      945.39     14.35 o 
  -3   7   1       32.39       27.46      1.76 o 
  -2   7   1     7160.35     8244.32     87.39 o 
  -1   7   1      465.42      487.84      8.34 o 
   0   7   1      144.66      198.10      4.23 o 
   1   7   1     2785.46     3094.96     35.39 o 
   2   7   1        3.08        0.27      0.94 o 
   3   7   1     3738.40     4103.01     46.41 o 
   4   7   1      567.12      537.53      9.95 o 
   5   7   1       96.49       94.08      3.34 o 
   6   7   1        1.10        4.55      1.30 o 
   7   7   1     1112.34     1129.25     18.34 o 
   8   7   1      238.55      244.96      7.43 o 
   9   7   1       95.71      105.42      3.96 o 
  10   7   1       25.07       19.37      2.02 o 
  11   7   1        9.50       10.37      1.47 o 
 -11   8   1       43.47       36.61      2.03 o 
 -10   8   1       42.53       48.40      2.75 o 
  -9   8   1       11.01       10.93      1.93 o 
  -8   8   1     1140.19     1088.14     18.19 o 
  -7   8   1        4.40        4.71      1.53 o 
  -6   8   1      162.94      154.65      4.68 o 
  -5   8   1      604.35      673.09     12.28 o 
  -4   8   1       18.40       24.41      1.82 o 
  -3   8   1       16.01       20.52      1.57 o 
  -2   8   1      295.27      356.75      7.38 o 
  -1   8   1      111.50      131.80      3.47 o 
   0   8   1       57.25       68.32      1.77 o 
   1   8   1     4088.34     4744.28     52.79 o 
   2   8   1      766.29      752.80     12.11 o 
   3   8   1     4033.12     4260.41     48.71 o 
   4   8   1      671.38      692.70     12.18 o 
   5   8   1     3806.16     3839.20     45.78 o 
   6   8   1      648.54      592.63     11.95 o 
   7   8   1      128.77      142.40      4.63 o 
   8   8   1      574.93      527.96     11.50 o 
   9   8   1      139.08      126.90      4.42 o 
  10   8   1      196.08      214.75      6.27 o 
  11   8   1       16.15       14.68      1.43 o 
 -11   9   1       75.25       72.13      2.57 o 
 -10   9   1        1.26        6.55      1.41 o 
  -9   9   1        0.58        0.86      1.61 o 
  -8   9   1      184.24      182.47      5.32 o 
  -7   9   1      121.78      128.37      4.42 o 
  -6   9   1      374.18      372.10      9.17 o 
  -5   9   1      101.47      122.57      4.13 o 
  -4   9   1       21.15       20.03      1.80 o 
  -3   9   1       16.43       11.57      1.48 o 
  -2   9   1      135.31      202.41      5.66 o 
  -1   9   1     1263.92     1451.46     19.92 o 
   0   9   1      319.24      345.28      5.35 o 
   1   9   1      121.82      124.91      3.70 o 
   2   9   1     2930.52     3056.32     36.80 o 
   3   9   1       69.69       80.77      3.08 o 
   4   9   1      330.72      355.22      8.42 o 
   5   9   1      194.43      177.84      5.00 o 
   6   9   1     1540.94     1469.26     22.15 o 
   7   9   1      275.04      236.05      7.40 o 
   8   9   1      591.14      548.70     11.65 o 
   9   9   1      403.43      394.25      9.30 o 
  10   9   1       26.95       18.51      1.89 o 
  11   9   1       21.79       16.22      1.34 o 
 -10  10   1       77.04       80.40      3.07 o 
  -9  10   1      285.61      279.89      7.49 o 
  -8  10   1       22.20       18.82      2.21 o 
  -7  10   1      229.56      215.17      5.84 o 
  -6  10   1      151.64      159.19      4.94 o 
  -5  10   1      499.48      536.72     11.28 o 
  -4  10   1       46.42       48.77      2.78 o 
  -3  10   1      649.44      646.78     12.08 o 
  -2  10   1      106.70       96.48      3.42 o 
  -1  10   1      574.21      604.88     11.25 o 
   0  10   1      330.94      337.58     13.22 o 
   1  10   1        1.02        4.68      1.07 o 
   2  10   1      259.09      285.63      7.37 o 
   3  10   1      286.67      300.75      7.73 o 
   4  10   1       30.17       37.41      2.42 o 
   5  10   1      755.16      740.56     13.93 o 
   6  10   1     1094.41     1073.78     18.05 o 
   7  10   1      439.11      402.75      9.89 o 
   8  10   1       18.81       14.12      1.92 o 
   9  10   1        2.61        3.70      1.21 o 
  10  10   1      183.89      211.97      5.68 o 
 -10  11   1       14.91       12.02      1.32 o 
  -9  11   1       78.24       84.22      3.23 o 
  -8  11   1       44.02       46.53      2.70 o 
  -7  11   1      385.60      371.53      9.36 o 
  -6  11   1       81.25       80.40      3.76 o 
  -5  11   1       50.09       51.46      2.83 o 
  -4  11   1        0.10       -0.90      1.92 o 
  -3  11   1        0.06        2.98      1.64 o 
  -2  11   1      282.55      332.62      8.31 o 
  -1  11   1      873.68      923.25     15.46 o 
   0  11   1       14.94       22.99      1.40 o 
   1  11   1       82.56       94.41      3.54 o 
   2  11   1      640.33      662.15     12.58 o 
   3  11   1     1153.88     1261.98     19.64 o 
   4  11   1      604.01      633.18     12.69 o 
   5  11   1       27.48       22.22      2.39 o 
   6  11   1       27.24       34.16      2.81 o 
   7  11   1      224.61      213.41      5.73 o 
   8  11   1        4.38        8.14      1.61 o 
   9  11   1       20.15       14.15      1.60 o 
  10  11   1       32.11       44.77      2.01 o 
  -9  12   1        4.04        4.48      1.29 o 
  -8  12   1        4.72        8.27      1.57 o 
  -7  12   1       52.40       62.22      3.09 o 
  -6  12   1      252.57      236.88      7.19 o 
  -5  12   1       25.48       26.57      2.33 o 
  -4  12   1     1326.25     1366.32     21.17 o 
  -3  12   1      374.98      361.08      9.09 o 
  -2  12   1      301.74      300.91      8.16 o 
  -1  12   1      744.94      745.59     13.90 o 
   0  12   1      584.26      575.53      9.26 o 
   1  12   1        2.76        3.92      1.66 o 
   2  12   1      514.43      541.11     11.47 o 
   3  12   1       64.31       68.62      3.42 o 
   4  12   1       22.64       22.05      2.33 o 
   5  12   1      615.13      631.82     12.87 o 
   6  12   1      408.09      409.85      9.71 o 
   7  12   1       21.86       24.30      2.00 o 
   8  12   1        0.61       -0.84      1.79 o 
   9  12   1        0.44        2.26      1.03 o 
  -9  13   1       71.82       75.53      2.51 o 
  -8  13   1        8.94       14.58      1.59 o 
  -7  13   1       12.44       12.37      1.56 o 
  -6  13   1      170.15      169.70      4.94 o 
  -5  13   1      267.95      258.57      7.55 o 
  -4  13   1        6.28        5.83      1.85 o 
  -3  13   1       34.33       35.11      2.74 o 
  -2  13   1       22.57       31.88      2.51 o 
  -1  13   1        0.91        2.60      1.50 o 
   0  13   1      200.32      210.91      5.01 o 
   1  13   1      351.15      364.89      9.28 o 
   2  13   1      114.11      105.71      4.29 o 
   3  13   1      123.55      121.53      4.35 o 
   4  13   1      786.36      785.99     14.66 o 
   5  13   1      132.28      129.18      4.37 o 
   6  13   1        0.01        1.99      1.30 o 
   7  13   1      135.13      145.71      4.20 o 
   8  13   1       29.32       26.41      1.83 o 
  -8  14   1       47.70       56.98      2.30 o 
  -7  14   1        0.21       -0.75      1.57 o 
  -6  14   1      165.13      174.11      4.80 o 
  -5  14   1       63.22       60.84      3.10 o 
  -4  14   1       60.55       53.94      2.95 o 
  -3  14   1     1403.63     1396.02     21.42 o 
  -2  14   1     1122.03     1104.01     18.26 o 
  -1  14   1       11.53        9.68      1.97 o 
   0  14   1       30.21       25.91      1.60 o 
   1  14   1      233.41      216.32      5.83 o 
   2  14   1      262.08      248.73      7.53 o 
   3  14   1      950.09      950.82     16.44 o 
   4  14   1      352.72      337.28      8.70 o 
   5  14   1       86.88       84.04      3.45 o 
   6  14   1       52.71       57.58      2.80 o 
   7  14   1        1.46        0.94      1.57 o 
   8  14   1       61.79       70.80      2.42 o 
  -7  15   1       33.13       43.33      2.06 o 
  -6  15   1       50.69       54.85      2.51 o 
  -5  15   1      239.40      261.21      6.89 o 
  -4  15   1       35.24       36.17      2.45 o 
  -3  15   1       41.55       46.91      2.72 o 
  -2  15   1      231.98      241.23      7.18 o 
  -1  15   1        2.44        2.22      1.49 o 
   0  15   1       47.91       55.23      2.30 o 
   1  15   1       11.13        9.37      1.97 o 
   2  15   1      453.31      480.89     10.56 o 
   3  15   1       98.49       75.04      3.31 o 
   4  15   1       22.32       22.50      1.93 o 
   5  15   1        4.21        3.19      1.36 o 
   6  15   1       14.05       15.42      1.54 o 
   7  15   1       18.12       16.67      1.51 o 
  -6  16   1        5.87        2.83      1.07 o 
  -5  16   1       23.04       35.50      2.04 o 
  -4  16   1       50.68       49.39      2.40 o 
  -3  16   1       21.54       22.38      1.85 o 
  -2  16   1       35.95       46.35      2.52 o 
  -1  16   1       29.06       28.13      2.13 o 
   0  16   1       71.83       64.12      2.09 o 
   1  16   1        9.02        7.76      1.54 o 
   2  16   1       16.08       16.63      1.66 o 
   3  16   1      121.98      122.89      3.86 o 
   4  16   1       14.07       12.47      1.52 o 
   5  16   1        4.81        8.50      1.20 o 
  -4  17   1       24.14       26.54      1.63 o 
  -3  17   1      280.22      287.03      6.54 o 
  -2  17   1        6.79        7.07      1.26 o 
  -1  17   1       59.78       47.07      2.41 o 
   0  17   1        7.60        6.39      0.95 o 
   1  17   1        5.14        1.78      1.15 o 
   2  17   1       43.13       49.37      2.32 o 
   3  17   1       52.68       65.92      2.54 o 
   4  17   1        4.94        3.21      1.20 o 
  -1  18   1        0.18        1.00      1.02 o 
   0  18   1       54.48       58.40      2.40 o 
 -13   0   2       32.36       34.72      1.89 o 
 -12   0   2      917.43     1028.66     16.20 o 
 -11   0   2     1507.39     1680.39     24.25 o 
 -10   0   2      327.04      304.62      8.37 o 
  -9   0   2      510.40      582.98     11.87 o 
  -8   0   2      104.84      110.09      3.88 o 
  -7   0   2      691.77      641.90     11.37 o 
  -6   0   2        4.69        5.77      1.34 o 
  -5   0   2      418.34      407.52      7.27 o 
  -4   0   2     6743.08     6915.43    135.67 o 
  -3   0   2      637.43      701.91      9.17 o 
  -2   0   2     1280.31     1257.32     14.22 o 
  -1   0   2    10930.22    10475.24    139.13 o 
   0   0   2    22582.67    23139.30    191.53 o 
   1   0   2     2848.49     2751.54     55.82 o 
   2   0   2     2428.81     1943.99     21.50 o 
   3   0   2       34.95       53.68      1.62 o 
   4   0   2       15.24       18.67      1.28 o 
   5   0   2     2368.02     2638.88     31.02 o 
   6   0   2       10.07       18.75      1.56 o 
   7   0   2     4935.97     5095.74     58.12 o 
   8   0   2        1.39        2.86      1.52 o 
   9   0   2     2156.23     2241.56     30.54 o 
  10   0   2       45.49       38.93      2.75 o 
  11   0   2        1.43        2.14      1.44 o 
  12   0   2       32.56       34.95      2.05 o 
 -13   1   2       22.75       27.42      1.68 o 
 -12   1   2      591.86      638.41     11.77 o 
 -11   1   2       11.48       11.28      2.04 o 
 -10   1   2       45.58       39.41      2.63 o 
  -9   1   2      166.86      161.05      4.91 o 
  -8   1   2       88.87      100.11      3.67 o 
  -7   1   2        6.12        3.57      1.38 o 
  -6   1   2       32.48       40.38      1.91 o 
  -5   1   2      105.26      115.96      3.48 o 
  -4   1   2     4223.47     4214.25     45.48 o 
  -3   1   2       34.07       30.19      1.17 o 
  -2   1   2    10466.60    10087.92    147.79 o 
  -1   1   2     8137.14     7518.07    109.36 o 
   0   1   2     1231.90     1214.33     73.12 o 
   1   1   2       23.20       22.68      0.84 o 
   2   1   2      205.02      148.97      3.00 o 
   3   1   2      161.89      131.03      3.15 o 
   4   1   2     8051.96     7867.73     82.72 o 
   5   1   2     1711.18     1752.69     22.04 o 
   6   1   2       73.61       72.20      2.72 o 
   7   1   2      443.78      434.50      9.26 o 
   8   1   2        5.43        8.39      1.62 o 
   9   1   2     3617.65     3975.49     48.43 o 
  10   1   2      448.82      469.31     10.67 o 
  11   1   2      181.23      227.97      6.74 o 
  12   1   2        5.91        5.43      1.25 o 
 -13   2   2       50.48       57.43      2.24 o 
 -12   2   2      106.41      110.40      3.69 o 
 -11   2   2      884.73      960.75     16.33 o 
 -10   2   2      395.03      425.20     10.13 o 
  -9   2   2       52.41       62.06      3.14 o 
  -8   2   2        7.69        9.67      1.79 o 
  -7   2   2     3372.32     3413.76     40.57 o 
  -6   2   2     1734.59     1851.38     23.57 o 
  -5   2   2      264.08      266.28      5.70 o 
  -4   2   2      342.63      345.25      6.08 o 
  -3   2   2       10.90       10.66      0.83 o 
  -2   2   2      504.36      497.48      6.76 o 
  -1   2   2      651.03      630.22      7.79 o 
   0   2   2      703.20      647.88     42.05 o 
   1   2   2     4690.36     4337.72     45.30 o 
   2   2   2     2379.67     1816.67     20.50 o 
   3   2   2      893.09      642.96      9.11 o 
   4   2   2      100.42       84.45      2.41 o 
   5   2   2       33.46       37.33      1.94 o 
   6   2   2      103.67       95.11      3.16 o 
   7   2   2        7.54       28.46      2.02 o 
   8   2   2      167.67      167.80      4.96 o 
   9   2   2      330.49      323.49      8.63 o 
  10   2   2      761.80      800.42     14.78 o 
  11   2   2        8.33        9.85      1.66 o 
  12   2   2       95.77      100.99      3.25 o 
 -13   3   2        0.06        1.71      0.82 o 
 -12   3   2        2.03        2.22      1.31 o 
 -11   3   2      653.00      685.59     13.05 o 
 -10   3   2      115.67       98.27      3.90 o 
  -9   3   2      472.26      481.01     10.71 o 
  -8   3   2        4.21        2.96      1.27 o 
  -7   3   2       20.67       23.03      1.96 o 
  -6   3   2       20.87       22.37      1.55 o 
  -5   3   2     1994.67     2072.55     25.15 o 
  -4   3   2      150.55      194.77      4.39 o 
  -3   3   2      837.72      782.93     10.48 o 
  -2   3   2      699.19      743.92      9.61 o 
  -1   3   2    11610.17    12753.36    182.50 o 
   0   3   2     7592.09     7898.92    435.96 o 
   1   3   2       46.16       31.64      1.16 o 
   2   3   2       46.38       37.12      1.33 o 
   3   3   2      812.80      739.21     10.36 o 
   4   3   2     2665.72     2254.95     26.68 o 
   5   3   2      462.45      418.77      8.05 o 
   6   3   2      204.87      200.25      5.64 o 
   7   3   2       60.73       54.47      2.73 o 
   8   3   2     2265.79     2095.02     28.65 o 
   9   3   2      197.65      182.54      5.49 o 
  10   3   2       71.02       77.80      3.47 o 
  11   3   2        3.81        5.92      1.39 o 
  12   3   2       61.44       60.16      2.52 o 
 -12   4   2        1.22        2.20      1.21 o 
 -11   4   2       17.94       20.20      2.11 o 
 -10   4   2       72.05       87.41      3.68 o 
  -9   4   2      656.92      639.84     12.76 o 
  -8   4   2       20.17       21.68      1.99 o 
  -7   4   2       22.73       31.24      2.08 o 
  -6   4   2      258.09      285.73      6.72 o 
  -5   4   2     2105.47     2214.45     26.91 o 
  -4   4   2      178.62      169.12      4.27 o 
  -3   4   2       15.05       12.84      1.02 o 
  -2   4   2      136.98      119.51      3.00 o 
  -1   4   2     1891.11     1874.03     21.25 o 
   0   4   2     7378.01     8135.05    393.80 o 
   1   4   2    19758.55    22104.82    300.07 o 
   2   4   2     2041.64     1836.66     21.44 o 
   3   4   2       96.82       93.63      2.53 o 
   4   4   2       16.66       13.87      1.22 o 
   5   4   2      789.36      726.16     11.76 o 
   6   4   2      694.38      615.39     11.23 o 
   7   4   2      255.47      245.94      6.97 o 
   8   4   2      272.86      253.92      7.46 o 
   9   4   2      155.75      160.21      4.97 o 
  10   4   2        2.67        8.41      1.69 o 
  11   4   2        9.95       13.91      1.81 o 
  12   4   2        2.98        5.48      1.16 o 
 -12   5   2       58.98       79.51      2.93 o 
 -11   5   2       21.98       23.16      2.05 o 
 -10   5   2       23.00       24.18      2.23 o 
  -9   5   2      204.58      213.24      5.84 o 
  -8   5   2      277.80      260.89      7.48 o 
  -7   5   2      116.26      113.30      3.84 o 
  -6   5   2        1.16       16.14      1.58 o 
  -5   5   2       80.26       90.11      2.91 o 
  -4   5   2      488.90      543.38      9.09 o 
  -3   5   2      654.49      662.24      9.94 o 
  -2   5   2      222.52      243.94      4.90 o 
  -1   5   2      540.29      536.58      8.00 o 
   0   5   2     1782.82     1962.59     58.59 o 
   1   5   2      364.98      391.82      6.53 o 
   2   5   2     2049.85     2079.69     24.39 o 
   3   5   2     4704.14     4683.73     51.26 o 
   4   5   2       24.22       14.26      1.32 o 
   5   5   2      354.86      371.54      7.89 o 
   6   5   2      522.30      445.79      9.36 o 
   7   5   2      405.74      350.48      8.63 o 
   8   5   2      531.83      479.35     10.78 o 
   9   5   2       32.45       24.86      2.37 o 
  10   5   2       92.19       83.95      3.54 o 
  11   5   2       11.44       14.32      1.76 o 
  12   5   2       36.39       36.96      1.84 o 
 -12   6   2       14.50       18.09      1.59 o 
 -11   6   2      114.82      132.48      4.18 o 
 -10   6   2       18.15       15.06      1.94 o 
  -9   6   2       53.76       48.26      2.97 o 
  -8   6   2      302.73      294.20      8.02 o 
  -7   6   2      109.00      105.09      3.75 o 
  -6   6   2     1953.70     1991.43     26.27 o 
  -5   6   2      565.76      648.05     11.18 o 
  -4   6   2       10.64       19.33      1.40 o 
  -3   6   2       63.57       80.63      2.52 o 
  -2   6   2     1881.72     2064.16     24.54 o 
  -1   6   2     2448.32     2585.41     29.58 o 
   0   6   2     1028.22     1153.77     34.51 o 
   1   6   2     1266.06     1404.24     17.71 o 
   2   6   2      696.03      760.13     11.29 o 
   3   6   2     3611.22     3717.77     42.09 o 
   4   6   2      276.97      325.13      7.09 o 
   5   6   2      740.82      753.88     12.72 o 
   6   6   2      238.03      205.25      6.24 o 
   7   6   2       67.76       61.87      3.20 o 
   8   6   2      501.49      465.25     10.64 o 
   9   6   2      519.68      539.10     11.65 o 
  10   6   2       85.66      106.52      3.81 o 
  11   6   2       19.92       22.31      1.94 o 
 -12   7   2       10.38       14.64      1.47 o 
 -11   7   2      287.85      307.12      7.48 o 
 -10   7   2       45.90       54.55      2.87 o 
  -9   7   2       64.77       65.22      3.26 o 
  -8   7   2       71.36       75.20      3.49 o 
  -7   7   2        7.75        9.53      1.93 o 
  -6   7   2      253.33      268.92      7.21 o 
  -5   7   2      598.15      607.90     11.06 o 
  -4   7   2        3.98        3.63      1.14 o 
  -3   7   2     1765.96     1857.81     23.43 o 
  -2   7   2     1207.76     1283.63     17.13 o 
  -1   7   2     2333.18     2592.22     30.30 o 
   0   7   2       14.55       21.83      2.59 o 
   1   7   2     1291.96     1363.92     17.90 o 
   2   7   2       15.47       22.96      1.50 o 
   3   7   2        3.40        2.09      1.05 o 
   4   7   2      239.04      209.79      5.81 o 
   5   7   2      453.86      433.40      9.33 o 
   6   7   2      385.21      347.25      8.55 o 
   7   7   2     1140.11      999.17     16.99 o 
   8   7   2       63.78       61.98      3.29 o 
   9   7   2      431.52      446.05     10.36 o 
  10   7   2       43.32       49.11      2.72 o 
  11   7   2      120.05      169.04      5.03 o 
 -11   8   2       39.27       51.35      2.52 o 
 -10   8   2       22.35       22.99      2.21 o 
  -9   8   2        0.03        0.72      1.74 o 
  -8   8   2       69.14       60.87      3.21 o 
  -7   8   2      755.39      752.72     14.05 o 
  -6   8   2      630.38      639.93     12.28 o 
  -5   8   2      575.86      575.34     11.08 o 
  -4   8   2       71.02       55.54      2.61 o 
  -3   8   2      138.83      150.08      4.69 o 
  -2   8   2     1270.88     1458.61     19.57 o 
  -1   8   2       48.22       63.50      2.40 o 
   0   8   2      591.23      644.60      7.55 o 
   1   8   2     2438.75     2675.92     32.03 o 
   2   8   2     1890.87     1866.72     24.04 o 
   3   8   2     1384.87     1412.86     19.76 o 
   4   8   2       70.79       73.31      2.96 o 
   5   8   2       10.77       14.20      1.83 o 
   6   8   2        4.92        5.17      1.56 o 
   7   8   2      791.64      784.79     14.65 o 
   8   8   2      372.18      394.57      9.77 o 
   9   8   2      176.29      174.17      5.10 o 
  10   8   2        6.60       11.02      1.78 o 
  11   8   2       37.62       35.49      1.90 o 
 -11   9   2      354.79      382.47      7.77 o 
 -10   9   2      112.90      133.02      4.13 o 
  -9   9   2       20.67       23.29      2.14 o 
  -8   9   2      173.86      178.25      5.18 o 
  -7   9   2      172.60      150.69      4.83 o 
  -6   9   2      207.48      204.78      5.50 o 
  -5   9   2       14.06       17.83      1.81 o 
  -4   9   2       10.28       16.94      1.74 o 
  -3   9   2       15.65       28.48      1.97 o 
  -2   9   2      223.02      196.24      5.55 o 
  -1   9   2      379.39      413.75      8.44 o 
   0   9   2     4039.78     4398.59    157.98 o 
   1   9   2      263.56      264.26      6.56 o 
   2   9   2       26.88       33.87      2.11 o 
   3   9   2      348.73      355.56      8.20 o 
   4   9   2     1119.82     1107.52     17.46 o 
   5   9   2      334.94      300.04      8.05 o 
   6   9   2      169.53      147.57      4.86 o 
   7   9   2      239.28      211.74      5.88 o 
   8   9   2      375.38      328.46      8.63 o 
   9   9   2       41.43       37.36      2.44 o 
  10   9   2        0.05        2.74      1.01 o 
 -11  10   2       49.96       55.86      2.17 o 
 -10  10   2      335.86      330.24      7.51 o 
  -9  10   2       93.56      100.06      3.77 o 
  -8  10   2     1494.80     1546.76     23.00 o 
  -7  10   2       73.01       77.60      3.56 o 
  -6  10   2     1050.42     1065.94     17.81 o 
  -5  10   2        6.02       11.71      1.54 o 
  -4  10   2       13.42       21.11      2.05 o 
  -3  10   2       64.13       56.67      2.83 o 
  -2  10   2        9.54        9.36      1.50 o 
  -1  10   2       17.47       16.16      1.75 o 
   0  10   2      444.62      408.96     11.32 o 
   1  10   2        2.30        3.77      1.32 o 
   2  10   2      374.70      397.87      8.96 o 
   3  10   2      260.12      291.01      7.64 o 
   4  10   2      639.03      637.35     12.45 o 
   5  10   2      256.28      230.59      7.08 o 
   6  10   2       19.11       21.81      2.21 o 
   7  10   2       30.48       32.47      2.48 o 
   8  10   2       69.98       78.52      3.41 o 
   9  10   2       52.87       60.90      2.83 o 
  10  10   2       30.85       42.10      2.16 o 
 -10  11   2       42.14       44.21      2.14 o 
  -9  11   2       94.28      110.13      3.63 o 
  -8  11   2       87.82       81.55      3.37 o 
  -7  11   2      207.41      217.19      6.84 o 
  -6  11   2     1687.96     1690.81     24.74 o 
  -5  11   2       33.99       26.81      2.35 o 
  -4  11   2       84.15       93.10      3.63 o 
  -3  11   2      235.35      230.88      6.89 o 
  -2  11   2      686.01      708.36     13.09 o 
  -1  11   2        0.35       -0.16      1.37 o 
   0  11   2     1334.12     1424.83     15.68 o 
   1  11   2      168.28      179.35      5.01 o 
   2  11   2      181.30      181.64      5.12 o 
   3  11   2       14.71       20.08      1.94 o 
   4  11   2       71.04       71.06      3.33 o 
   5  11   2     4048.76     4009.78     48.93 o 
   6  11   2      445.80      424.85     10.16 o 
   7  11   2      365.62      346.48      8.82 o 
   8  11   2       12.55       17.33      1.93 o 
   9  11   2      141.05      111.43      3.46 o 
  -9  12   2      181.02      174.37      5.21 o 
  -8  12   2      636.19      669.10     12.21 o 
  -7  12   2      164.63      162.17      4.93 o 
  -6  12   2       54.14       53.88      2.95 o 
  -5  12   2      130.88      121.77      4.38 o 
  -4  12   2      180.15      179.35      5.30 o 
  -3  12   2        1.88        3.40      1.45 o 
  -2  12   2      230.10      217.98      6.88 o 
  -1  12   2        4.93        5.88      1.79 o 
   0  12   2       13.34       11.59      1.88 o 
   1  12   2      150.93      137.28      4.45 o 
   2  12   2       50.89       46.45      2.83 o 
   3  12   2     2293.09     2242.53     30.57 o 
   4  12   2      239.31      224.34      5.93 o 
   5  12   2        6.46        6.84      1.81 o 
   6  12   2       10.25       17.44      1.99 o 
   7  12   2       29.75       21.42      1.96 o 
   8  12   2       26.06       32.25      2.05 o 
   9  12   2        7.35        8.83      1.17 o 
  -9  13   2       24.83       25.67      1.61 o 
  -8  13   2       52.85       63.54      2.66 o 
  -7  13   2        1.62        2.61      1.46 o 
  -6  13   2       52.91       56.65      2.94 o 
  -5  13   2      103.21      110.27      4.10 o 
  -4  13   2      339.05      346.66      8.95 o 
  -3  13   2      270.03      275.47      8.04 o 
  -2  13   2        2.74        0.93      2.02 o 
  -1  13   2       32.45       35.58      2.53 o 
   0  13   2      277.66      284.95      5.74 o 
   1  13   2     1020.83      973.22     16.89 o 
   2  13   2       54.66       56.60      3.23 o 
   3  13   2      358.48      378.52      9.55 o 
   4  13   2      217.82      225.71      7.08 o 
   5  13   2      204.62      216.39      6.83 o 
   6  13   2       59.13       53.91      2.83 o 
   7  13   2        8.10        7.77      1.38 o 
   8  13   2       20.87       24.94      1.65 o 
  -8  14   2       25.41       27.25      1.71 o 
  -7  14   2      332.19      343.12      7.69 o 
  -6  14   2       22.91       24.55      2.04 o 
  -5  14   2       15.07       23.06      1.95 o 
  -4  14   2      394.58      376.52      9.23 o 
  -3  14   2      233.16      223.48      7.03 o 
  -2  14   2       98.14       96.97      3.78 o 
  -1  14   2      296.66      285.84      8.04 o 
   0  14   2        5.26        7.09      1.18 o 
   1  14   2        0.56       -1.49      2.22 o 
   2  14   2       51.06       42.49      2.79 o 
   3  14   2       50.90       48.68      2.88 o 
   4  14   2      120.47      106.68      3.96 o 
   5  14   2      239.13      227.22      6.77 o 
   6  14   2      252.20      266.39      6.90 o 
   7  14   2       56.97       57.49      2.50 o 
  -7  15   2        0.18        0.85      1.02 o 
  -6  15   2        8.31       10.33      1.37 o 
  -5  15   2      291.03      300.67      7.35 o 
  -4  15   2      121.98      114.25      3.95 o 
  -3  15   2        1.64        1.64      1.53 o 
  -2  15   2        3.10        3.05      1.31 o 
  -1  15   2      407.79      405.70      9.52 o 
   0  15   2       12.44        9.37      1.20 o 
   1  15   2      105.33       93.61      3.69 o 
   2  15   2      133.92      123.30      4.20 o 
   3  15   2       41.91       40.46      2.61 o 
   4  15   2      111.44      104.04      3.69 o 
   5  15   2      118.95      120.11      3.70 o 
   6  15   2      228.57      228.34      5.77 o 
  -6  16   2       30.79       36.09      1.86 o 
  -5  16   2       37.66       29.67      1.91 o 
  -4  16   2       19.46       13.58      1.59 o 
  -3  16   2       22.67       26.49      2.02 o 
  -2  16   2      132.92      109.17      3.79 o 
  -1  16   2       12.33       11.40      1.54 o 
   0  16   2       14.80       12.39      1.86 o 
   1  16   2        1.33        1.90      1.25 o 
   2  16   2        4.53        6.15      1.46 o 
   3  16   2        1.41        0.94      1.51 o 
   4  16   2        0.04        0.47      1.25 o 
   5  16   2       42.14       49.00      2.17 o 
  -4  17   2       50.21       49.48      2.10 o 
  -3  17   2        5.00        6.05      1.30 o 
  -2  17   2       59.17       61.20      2.59 o 
  -1  17   2       16.31       14.46      1.45 o 
   0  17   2       83.63       69.22      5.09 o 
   1  17   2       38.28       50.22      2.32 o 
   2  17   2       30.61       23.76      1.82 o 
   3  17   2      471.15      533.83      9.31 o 
 -13   1   3      199.59      233.33      5.60 o 
 -12   1   3       59.16       57.28      2.82 o 
 -11   1   3        0.42        3.93      1.47 o 
 -10   1   3      310.27      299.79      8.26 o 
  -9   1   3        4.16        8.15      1.84 o 
  -8   1   3       68.14       49.41      2.71 o 
  -7   1   3      371.82      383.65      8.33 o 
  -6   1   3     1253.25     1258.93     17.29 o 
  -5   1   3       11.34        8.70      1.11 o 
  -4   1   3     1274.20     1236.28     15.50 o 
  -3   1   3     1100.80     1131.61     13.78 o 
  -2   1   3     4017.23     3746.46     77.60 o 
  -1   1   3     7480.17     7282.98    114.42 o 
   0   1   3      332.96      369.83     22.84 o 
   1   1   3     1693.18     1850.89     20.49 o 
   2   1   3      476.64      420.18      6.33 o 
   3   1   3     3622.95     2584.80     29.14 o 
   4   1   3      316.79      252.34      5.40 o 
   5   1   3     2090.71     1863.67     23.50 o 
   6   1   3      800.84      741.10     12.45 o 
   7   1   3        0.05        1.25      1.73 o 
   8   1   3      111.21      122.38      4.26 o 
   9   1   3        7.70       11.01      2.00 o 
  10   1   3      898.93      931.52     16.19 o 
  11   1   3       13.78       16.18      1.94 o 
  12   1   3       31.72       34.76      1.92 o 
 -13   2   3        0.36        1.81      0.94 o 
 -12   2   3       56.74       67.41      2.94 o 
 -11   2   3      314.57      320.19      8.41 o 
 -10   2   3      551.69      538.17     11.59 o 
  -9   2   3       83.20      103.90      3.99 o 
  -8   2   3        1.74        1.12      1.88 o 
  -7   2   3     1319.36     1445.48     20.27 o 
  -6   2   3      145.60      209.01      5.44 o 
  -5   2   3     1438.68     1479.51     18.89 o 
  -4   2   3      416.62      434.82      7.20 o 
  -3   2   3      787.57      820.74     10.76 o 
  -2   2   3     8594.73     7930.17    132.93 o 
  -1   2   3    21913.40    21870.42    280.27 o 
   0   2   3     2077.69     2188.85    132.07 o 
   1   2   3       66.70       49.67      1.41 o 
   2   2   3      160.90      113.97      2.85 o 
   3   2   3     3592.93     2477.40     28.22 o 
   4   2   3     7243.13     5637.55     60.91 o 
   5   2   3      338.54      336.61      7.07 o 
   6   2   3      535.29      471.83      9.42 o 
   7   2   3      425.61      420.25      9.32 o 
   8   2   3      104.00      111.57      4.04 o 
   9   2   3       41.33       44.93      2.91 o 
  10   2   3       49.18       57.65      3.12 o 
  11   2   3       40.90       50.53      2.60 o 
  12   2   3        0.01       -0.71      1.24 o 
 -13   3   3      288.24      339.77      6.63 o 
 -12   3   3       72.82       78.66      3.12 o 
 -11   3   3       23.63       25.92      2.20 o 
 -10   3   3        6.41        9.70      1.93 o 
  -9   3   3       25.43       32.83      2.66 o 
  -8   3   3       69.30       67.88      3.07 o 
  -7   3   3      437.99      469.97      9.52 o 
  -6   3   3     3945.56     3972.78     45.40 o 
  -5   3   3     1296.65     1259.79     16.83 o 
  -4   3   3     7410.90     7522.04     79.29 o 
  -3   3   3      358.77      407.33      6.60 o 
  -2   3   3     2584.43     2734.45     29.98 o 
  -1   3   3     2285.89     2342.75     25.76 o 
   0   3   3       17.01        6.23      0.99 o 
   1   3   3     1807.53     1795.69     20.49 o 
   2   3   3     6693.40     6123.58     64.50 o 
   3   3   3      586.09      537.97      8.45 o 
   4   3   3     1216.44     1133.94     15.43 o 
   5   3   3      494.83      341.83      7.32 o 
   6   3   3        4.43        3.07      1.36 o 
   7   3   3        5.60        0.32      1.84 o 
   8   3   3      716.21      677.45     13.13 o 
   9   3   3      547.02      589.42     12.29 o 
  10   3   3       93.18       89.37      3.65 o 
  11   3   3      451.72      515.02     10.32 o 
  12   3   3       96.40      140.50      4.24 o 
 -12   4   3        0.01       -0.38      1.61 o 
 -11   4   3       15.90       18.21      1.98 o 
 -10   4   3       82.30       84.71      3.72 o 
  -9   4   3       48.35       43.21      2.89 o 
  -8   4   3      535.12      552.97     11.33 o 
  -7   4   3      158.11      155.01      4.36 o 
  -6   4   3       57.52       82.84      2.93 o 
  -5   4   3        3.72        4.82      1.09 o 
  -4   4   3       13.30       26.58      1.44 o 
  -3   4   3      128.34      132.19      3.45 o 
  -2   4   3      985.91     1053.42     13.37 o 
  -1   4   3       18.09       16.25      0.96 o 
   0   4   3     2145.31     2372.10    127.59 o 
   1   4   3     1679.42     1801.30     20.97 o 
   2   4   3     1027.03      975.38     12.92 o 
   3   4   3       69.16       51.55      1.98 o 
   4   4   3      135.53      100.07      2.95 o 
   5   4   3       98.76       89.32      2.96 o 
   6   4   3       81.62       69.36      2.91 o 
   7   4   3       24.75       24.13      2.17 o 
   8   4   3     2156.38     1852.62     26.34 o 
   9   4   3      336.65      310.78      8.50 o 
  10   4   3        0.12       -1.03      1.97 o 
  11   4   3       27.24       29.08      2.01 o 
  12   4   3       50.78       74.91      2.49 o 
 -12   5   3       45.89       54.21      2.42 o 
 -11   5   3      144.50      170.65      4.87 o 
 -10   5   3        1.23       -0.90      1.93 o 
  -9   5   3      379.92      358.23      9.14 o 
  -8   5   3       77.86       77.01      3.45 o 
  -7   5   3      264.98      251.37      6.86 o 
  -6   5   3      124.99      155.85      4.19 o 
  -5   5   3      484.19      539.31      9.61 o 
  -4   5   3      612.46      586.68      9.65 o 
  -3   5   3     1501.76     1585.99     19.68 o 
  -2   5   3       88.52       99.63      2.98 o 
  -1   5   3      466.84      488.97      7.64 o 
   0   5   3     1208.39     1308.33     47.18 o 
   1   5   3     3767.47     4126.84     44.93 o 
   2   5   3      287.03      257.81      5.39 o 
   3   5   3      468.85      496.37      8.55 o 
   4   5   3       22.80       24.92      1.73 o 
   5   5   3      486.97      363.77      7.97 o 
   6   5   3       21.73       18.04      1.77 o 
   7   5   3       74.51       81.59      3.44 o 
   8   5   3      183.77      184.36      5.36 o 
   9   5   3        0.20        1.85      1.50 o 
  10   5   3      291.46      317.39      8.15 o 
  11   5   3      207.53      244.93      6.38 o 
 -12   6   3       14.59       12.20      1.43 o 
 -11   6   3      111.33      115.08      3.95 o 
 -10   6   3       24.37       33.07      2.46 o 
  -9   6   3      612.63      617.31     12.60 o 
  -8   6   3       47.27       49.50      2.96 o 
  -7   6   3      100.63      105.07      3.76 o 
  -6   6   3      351.78      389.58      8.62 o 
  -5   6   3      333.27      346.79      7.54 o 
  -4   6   3      986.35     1175.57     16.38 o 
  -3   6   3     2048.54     2248.24     26.94 o 
  -2   6   3        0.87        2.56      0.82 o 
  -1   6   3      434.95      452.23      7.66 o 
   0   6   3     2347.46     2666.59     70.42 o 
   1   6   3       82.07       54.67      2.03 o 
   2   6   3     4357.36     4773.01     52.45 o 
   3   6   3       53.46       36.70      1.88 o 
   4   6   3     2082.07     1889.43     24.44 o 
   5   6   3       34.46       34.72      2.11 o 
   6   6   3       33.04       27.62      2.29 o 
   7   6   3      313.27      264.20      7.62 o 
   8   6   3      652.63      543.06     11.67 o 
   9   6   3        1.54        1.26      1.94 o 
  10   6   3        1.53        2.92      1.16 o 
  11   6   3      167.86      198.34      5.54 o 
 -12   7   3       41.88       53.92      2.19 o 
 -11   7   3       53.85       64.63      2.98 o 
 -10   7   3       40.65       39.80      2.58 o 
  -9   7   3     1089.50     1042.67     17.60 o 
  -8   7   3      176.23      164.28      5.02 o 
  -7   7   3        0.04        1.83      1.36 o 
  -6   7   3      366.58      349.32      8.31 o 
  -5   7   3     1311.80     1338.09     19.17 o 
  -4   7   3     2172.78     2341.58     29.04 o 
  -3   7   3       29.03       33.59      1.89 o 
  -2   7   3      421.73      480.36      8.57 o 
  -1   7   3        2.33        4.34      1.03 o 
   0   7   3     6275.74     6934.51    245.01 o 
   1   7   3      628.10      718.83     11.28 o 
   2   7   3       82.19       84.97      2.81 o 
   3   7   3     1124.83     1124.82     16.32 o 
   4   7   3     1119.03     1147.41     17.10 o 
   5   7   3       95.66      100.67      3.56 o 
   6   7   3      417.96      404.38      9.38 o 
   7   7   3     1292.85     1122.94     18.48 o 
   8   7   3      392.64      372.33      9.44 o 
   9   7   3        1.98        2.33      1.41 o 
  10   7   3        0.89        1.02      1.34 o 
  11   7   3       91.00       95.65      3.05 o 
 -11   8   3        5.42        4.09      1.30 o 
 -10   8   3      138.69      136.82      4.27 o 
  -9   8   3      311.36      305.38      8.42 o 
  -8   8   3        7.61       15.18      1.86 o 
  -7   8   3      525.76      522.15     11.15 o 
  -6   8   3       42.88       58.51      2.85 o 
  -5   8   3       19.36       23.15      1.98 o 
  -4   8   3      375.82      386.84      8.37 o 
  -3   8   3        4.32        5.46      1.16 o 
  -2   8   3       38.62       40.90      2.05 o 
  -1   8   3      108.98      165.47      4.76 o 
   0   8   3      159.35      207.87      7.99 o 
   1   8   3     4944.50     5526.67     61.07 o 
   2   8   3     2484.90     2503.90     30.81 o 
   3   8   3     2517.08     2796.10     34.25 o 
   4   8   3      378.32      417.33      9.10 o 
   5   8   3       58.75       60.91      2.93 o 
   6   8   3      164.80      149.84      4.68 o 
   7   8   3       76.31       50.51      3.00 o 
   8   8   3      541.77      408.92      9.76 o 
   9   8   3      296.20      256.05      7.45 o 
  10   8   3       13.62       16.24      1.59 o 
  11   8   3        3.06        7.10      1.17 o 
 -11   9   3        6.45       11.26      1.37 o 
 -10   9   3       52.54       59.49      2.82 o 
  -9   9   3       97.42       98.13      3.85 o 
  -8   9   3      139.72      159.80      4.96 o 
  -7   9   3        0.58        3.80      1.21 o 
  -6   9   3      182.35      174.23      4.97 o 
  -5   9   3      123.67      141.95      4.40 o 
  -4   9   3        1.97        3.15      1.18 o 
  -3   9   3      111.60      144.02      4.11 o 
  -2   9   3      314.96      324.89      7.48 o 
  -1   9   3      289.28      343.33      7.65 o 
   0   9   3        3.01        0.92      2.27 o 
   1   9   3      199.92      186.88      5.52 o 
   2   9   3      182.74      194.63      5.77 o 
   3   9   3       38.09       33.55      2.21 o 
   4   9   3      572.35      538.31     11.03 o 
   5   9   3      424.33      413.41      9.74 o 
   6   9   3        0.01        0.93      1.81 o 
   7   9   3        7.08       14.55      1.97 o 
   8   9   3       19.48       19.11      1.92 o 
   9   9   3       98.46      126.82      4.01 o 
  10   9   3       57.08       57.35      2.44 o 
 -11  10   3       84.76       96.27      2.79 o 
 -10  10   3       67.44       78.49      2.89 o 
  -9  10   3       61.23       55.07      2.88 o 
  -8  10   3      145.87      148.41      4.68 o 
  -7  10   3        4.96        6.65      1.76 o 
  -6  10   3       23.87       24.31      2.31 o 
  -5  10   3      981.95      993.82     16.73 o 
  -4  10   3       18.57       20.03      1.92 o 
  -3  10   3      456.95      454.51      9.74 o 
  -2  10   3       43.43       50.70      2.55 o 
  -1  10   3      672.42      756.80     13.14 o 
   0  10   3     1625.55     1717.70     36.62 o 
   1  10   3       23.41       31.34      2.20 o 
   2  10   3       26.41       27.31      2.08 o 
   3  10   3       83.02       77.48      3.24 o 
   4  10   3     1413.39     1409.78     21.34 o 
   5  10   3      368.77      328.90      8.77 o 
   6  10   3      382.02      372.94      9.35 o 
   7  10   3       49.81       56.93      2.98 o 
   8  10   3      103.87       84.40      3.41 o 
   9  10   3        1.29        0.66      1.38 o 
  10  10   3        7.33        9.98      1.26 o 
 -10  11   3       32.69       30.09      1.91 o 
  -9  11   3      121.69      125.36      3.89 o 
  -8  11   3      463.44      500.60     10.68 o 
  -7  11   3       19.74       20.16      2.19 o 
  -6  11   3      646.24      650.84     13.09 o 
  -5  11   3      692.73      676.87     13.22 o 
  -4  11   3      525.51      531.59     11.31 o 
  -3  11   3      320.73      291.77      8.02 o 
  -2  11   3       68.47       78.33      3.34 o 
  -1  11   3      167.30      180.15      4.99 o 
   0  11   3      645.90      688.19      9.47 o 
   1  11   3      142.69      120.69      4.11 o 
   2  11   3      185.00      171.94      4.97 o 
   3  11   3      181.39      175.67      5.18 o 
   4  11   3      489.61      474.50     10.69 o 
   5  11   3       60.84       51.67      3.18 o 
   6  11   3      455.45      425.51     10.02 o 
   7  11   3        0.59        1.02      1.32 o 
   8  11   3       37.87       37.42      2.39 o 
   9  11   3       59.67       66.62      2.70 o 
  -9  12   3        8.11       11.16      1.41 o 
  -8  12   3       62.73       60.28      2.95 o 
  -7  12   3      417.35      411.57      9.58 o 
  -6  12   3        5.52        4.45      1.62 o 
  -5  12   3      194.13      204.60      5.66 o 
  -4  12   3      144.69      144.48      4.67 o 
  -3  12   3      729.14      689.15     13.32 o 
  -2  12   3      100.05      102.32      3.95 o 
  -1  12   3       14.83       14.82      1.72 o 
   0  12   3       34.17       30.51      2.53 o 
   1  12   3     1198.61     1253.48     19.75 o 
   2  12   3      202.95      218.16      5.86 o 
   3  12   3     1424.66     1437.72     22.04 o 
   4  12   3        0.64       -1.87      2.17 o 
   5  12   3      130.49      113.19      4.15 o 
   6  12   3      170.28      143.18      4.55 o 
   7  12   3      217.15      233.31      6.68 o 
   8  12   3       15.40       10.40      1.56 o 
   9  12   3        9.02        6.19      1.15 o 
  -9  13   3        5.12        6.83      1.10 o 
  -8  13   3      398.23      388.41      8.31 o 
  -7  13   3      527.37      531.61     10.73 o 
  -6  13   3      558.83      539.95     11.25 o 
  -5  13   3      267.95      246.41      7.43 o 
  -4  13   3       28.63       29.73      2.41 o 
  -3  13   3       17.27       14.94      1.92 o 
  -2  13   3      530.75      515.39     11.26 o 
  -1  13   3      274.16      273.31      7.94 o 
   0  13   3     1249.50     1232.23     24.31 o 
   1  13   3     2694.22     2686.31     35.22 o 
   2  13   3      215.02      217.72      5.84 o 
   3  13   3        9.11        6.93      1.78 o 
   4  13   3       52.76       47.81      2.82 o 
   5  13   3        6.02       10.05      1.53 o 
   6  13   3       40.78       34.37      2.27 o 
   7  13   3        7.74        8.90      1.36 o 
   8  13   3       76.95       88.14      2.76 o 
  -8  14   3      165.93      179.13      4.86 o 
  -7  14   3       64.78       69.59      2.81 o 
  -6  14   3       41.78       46.98      2.56 o 
  -5  14   3      381.84      357.81      8.63 o 
  -4  14   3       10.27        8.63      1.68 o 
  -3  14   3        2.72        1.25      1.87 o 
  -2  14   3      173.38      181.38      5.22 o 
  -1  14   3        0.45        4.14      1.45 o 
   0  14   3      188.47      193.77      3.88 o 
   1  14   3        7.03       11.01      1.99 o 
   2  14   3       12.10       13.26      2.01 o 
   3  14   3       12.67       12.98      1.81 o 
   4  14   3      101.14       98.47      3.76 o 
   5  14   3      344.48      352.10      8.33 o 
   6  14   3      226.68      237.94      6.31 o 
   7  14   3       38.03       36.65      1.94 o 
  -7  15   3       33.49       36.70      1.91 o 
  -6  15   3       25.80       28.86      1.89 o 
  -5  15   3       24.37       24.85      1.99 o 
  -4  15   3       77.81       88.99      3.44 o 
  -3  15   3      226.42      234.38      6.80 o 
  -2  15   3       64.21       62.78      2.97 o 
  -1  15   3        1.30        2.94      1.40 o 
   0  15   3      468.76      434.69      7.02 o 
   1  15   3       26.48       20.31      2.19 o 
   2  15   3        1.32        3.61      1.43 o 
   3  15   3       56.06       54.57      2.85 o 
   4  15   3       11.42       14.67      1.66 o 
   5  15   3       13.64       27.52      1.89 o 
   6  15   3      196.03      225.08      5.53 o 
  -6  16   3       78.83       82.51      2.60 o 
  -5  16   3       19.43       21.99      1.70 o 
  -4  16   3      177.09      181.66      5.38 o 
  -3  16   3       97.20       91.18      3.34 o 
  -2  16   3       13.35       11.79      1.43 o 
  -1  16   3      110.22      106.53      3.62 o 
   0  16   3       27.35       25.43      1.48 o 
   1  16   3       45.44       34.81      2.28 o 
   2  16   3       52.53       44.89      2.43 o 
   3  16   3        2.08        5.23      1.04 o 
   4  16   3      107.78      124.04      3.56 o 
   5  16   3      107.14      122.15      3.86 o 
  -4  17   3       89.87       95.41      2.80 o 
  -3  17   3       42.35       41.87      1.94 o 
  -2  17   3       65.66       67.03      2.60 o 
  -1  17   3        2.75        2.28      1.18 o 
   0  17   3        0.70        1.47      0.89 o 
   1  17   3      182.70      187.18      5.27 o 
   2  17   3      102.88       90.77      3.03 o 
   3  17   3       63.45       52.84      2.16 o 
 -13   0   4       48.71       50.62      2.24 o 
 -12   0   4       13.69       15.60      1.77 o 
 -11   0   4      190.69      199.90      5.46 o 
 -10   0   4        9.17       10.84      2.11 o 
  -9   0   4       16.55       15.72      1.67 o 
  -8   0   4      136.17      114.79      3.92 o 
  -7   0   4       89.69      107.95      3.44 o 
  -6   0   4      589.60      637.78     10.68 o 
  -5   0   4      277.96      300.85      6.11 o 
  -4   0   4     7789.93     7805.06    152.72 o 
  -3   0   4     4028.70     3794.75     40.91 o 
  -2   0   4    19616.38    19323.94    262.61 o 
  -1   0   4     8795.69     8571.18    136.98 o 
   0   0   4      225.16      205.12      2.90 o 
   1   0   4     9067.75     9662.79    155.50 o 
   2   0   4     4232.37     4683.12     49.89 o 
   3   0   4     3673.50     4115.54     44.89 o 
   4   0   4       29.05       24.28      1.45 o 
   5   0   4     1936.00     1826.16     23.42 o 
   6   0   4       99.27       80.86      3.08 o 
   7   0   4      768.35      772.85     13.69 o 
   8   0   4       39.88       51.07      2.99 o 
   9   0   4      177.81      171.41      5.13 o 
  10   0   4      258.95      300.86      7.97 o 
  11   0   4      118.33      166.63      4.47 o 
  12   0   4       25.31       28.47      1.72 o 
 -13   1   4        6.22        6.49      1.22 o 
 -12   1   4        9.55       11.15      1.44 o 
 -11   1   4      293.02      311.71      8.29 o 
 -10   1   4      569.58      631.56     12.79 o 
  -9   1   4      153.32      160.65      4.89 o 
  -8   1   4      430.15      454.65      9.82 o 
  -7   1   4      345.71      338.91      7.74 o 
  -6   1   4      359.54      380.41      7.69 o 
  -5   1   4      329.55      339.10      6.62 o 
  -4   1   4     2537.17     2627.54     29.85 o 
  -3   1   4    44043.29    43044.15    532.82 o 
  -2   1   4    74891.50    70573.47    811.56 o 
  -1   1   4    14869.25    14509.61    205.42 o 
   0   1   4      181.98      237.72     72.28 o 
   1   1   4     1026.36     1002.72     12.36 o 
   2   1   4       71.81       62.11      1.79 o 
   3   1   4       42.05       32.12      1.51 o 
   4   1   4     3086.97     2411.88     28.59 o 
   5   1   4        0.19        0.35      1.05 o 
   6   1   4      148.21      135.09      3.99 o 
   7   1   4      489.80      434.61      9.61 o 
   8   1   4      440.71      428.01      9.97 o 
   9   1   4        0.67        2.59      1.50 o 
  10   1   4       70.44       72.80      3.42 o 
  11   1   4       21.27       24.18      1.86 o 
  12   1   4       13.68       19.98      1.50 o 
 -13   2   4       81.19       83.60      2.73 o 
 -12   2   4        1.35        2.13      1.34 o 
 -11   2   4       50.27       59.92      3.16 o 
 -10   2   4       75.91       74.66      3.49 o 
  -9   2   4       76.62       89.96      3.69 o 
  -8   2   4       24.12       22.27      2.18 o 
  -7   2   4      269.42      235.51      6.37 o 
  -6   2   4      579.64      582.14     10.16 o 
  -5   2   4      215.24      194.16      4.81 o 
  -4   2   4     1641.90     1641.59     20.01 o 
  -3   2   4    10746.00    10487.73    178.33 o 
  -2   2   4     8693.97     8529.48    146.37 o 
  -1   2   4     3586.24     3434.77     36.80 o 
   0   2   4     6181.97     6575.08    404.65 o 
   1   2   4      163.12      159.90      3.45 o 
   2   2   4     9355.61     8661.76    157.88 o 
   3   2   4      874.57      714.96     10.48 o 
   4   2   4       24.98       29.14      1.60 o 
   5   2   4     1238.85      957.33     14.44 o 
   6   2   4      159.00      129.01      3.90 o 
   7   2   4      101.55       90.87      3.56 o 
   8   2   4      123.21      115.57      4.25 o 
   9   2   4       90.58       93.01      3.78 o 
  10   2   4       32.28       28.32      2.37 o 
  11   2   4      137.74      160.78      4.41 o 
  12   2   4       11.65       18.48      1.40 o 
 -13   3   4      179.86      191.43      4.82 o 
 -12   3   4       20.37       22.64      1.91 o 
 -11   3   4       28.02       20.56      2.35 o 
 -10   3   4        2.06        5.76      1.40 o 
  -9   3   4      176.44      179.26      5.16 o 
  -8   3   4     1244.22     1297.75     19.71 o 
  -7   3   4      597.84      669.96     11.99 o 
  -6   3   4      144.29      174.24      5.07 o 
  -5   3   4      192.16      214.96      5.23 o 
  -4   3   4     1146.10     1208.41     15.79 o 
  -3   3   4      291.44      303.09      5.58 o 
  -2   3   4      566.09      593.27      8.48 o 
  -1   3   4     1829.26     1794.61     20.60 o 
   0   3   4      227.97      192.30     10.90 o 
   1   3   4       31.78       54.35      1.69 o 
   2   3   4        0.82        5.92      0.87 o 
   3   3   4      632.53      481.47      8.12 o 
   4   3   4       87.06      107.42      3.04 o 
   5   3   4      680.32      500.61      9.42 o 
   6   3   4       10.35        9.60      1.62 o 
   7   3   4        0.03        2.13      1.32 o 
   8   3   4     1365.80     1176.24     18.98 o 
   9   3   4      356.03      354.97      9.13 o 
  10   3   4       33.96       36.23      2.48 o 
  11   3   4       28.69       28.06      2.01 o 
 -12   4   4       10.98       10.53      1.41 o 
 -11   4   4      369.92      416.05      9.55 o 
 -10   4   4        2.30        3.89      1.64 o 
  -9   4   4        1.81        6.82      1.50 o 
  -8   4   4       87.12      108.33      3.88 o 
  -7   4   4      239.05      225.46      6.50 o 
  -6   4   4       87.53       91.48      3.17 o 
  -5   4   4      128.21      150.16      4.43 o 
  -4   4   4       43.69       34.52      1.67 o 
  -3   4   4      527.45      523.17      8.34 o 
  -2   4   4      154.01      174.66      3.98 o 
  -1   4   4      799.63      847.25     11.31 o 
   0   4   4     1547.49     1614.23    109.77 o 
   1   4   4     1439.08     1395.63     17.20 o 
   2   4   4     3915.26     3722.22     41.17 o 
   3   4   4      320.56      362.78      6.98 o 
   4   4   4      127.71       78.73      2.71 o 
   5   4   4       10.97        7.89      1.38 o 
   6   4   4        9.20        8.98      1.57 o 
   7   4   4      144.36      116.75      4.16 o 
   8   4   4      226.53      201.13      5.61 o 
   9   4   4        3.76        4.39      1.33 o 
  10   4   4        0.13       -1.67      1.67 o 
  11   4   4       79.62       76.87      2.94 o 
 -12   5   4      118.35      127.30      3.78 o 
 -11   5   4      299.69      325.10      8.11 o 
 -10   5   4       19.97       21.09      2.09 o 
  -9   5   4       54.99       55.87      3.01 o 
  -8   5   4      467.78      466.69     10.35 o 
  -7   5   4       71.43       77.50      3.17 o 
  -6   5   4      139.98      145.17      4.08 o 
  -5   5   4       80.85       87.55      2.88 o 
  -4   5   4      409.13      417.18      7.84 o 
  -3   5   4       35.54       38.06      1.69 o 
  -2   5   4       53.95       60.23      2.01 o 
  -1   5   4      769.90      810.40     11.33 o 
   0   5   4      115.77       98.54     10.38 o 
   1   5   4      325.43      313.21      6.01 o 
   2   5   4     1517.58     1468.59     18.76 o 
   3   5   4      103.84      133.02      4.14 o 
   4   5   4     3333.12     2864.12     34.29 o 
   5   5   4      533.44      427.04      8.98 o 
   6   5   4      939.43      714.27     13.02 o 
   7   5   4        3.23        3.31      1.32 o 
   8   5   4        7.93        4.96      1.82 o 
   9   5   4      112.45       80.35      3.49 o 
  10   5   4        4.10        3.61      1.36 o 
  11   5   4        5.76       11.63      1.55 o 
 -12   6   4       58.97       64.21      2.56 o 
 -11   6   4       94.10       89.93      3.57 o 
 -10   6   4       35.83       43.39      2.64 o 
  -9   6   4      121.58      131.81      4.45 o 
  -8   6   4      308.50      330.13      8.59 o 
  -7   6   4        3.73        9.01      1.54 o 
  -6   6   4      193.45      198.75      5.99 o 
  -5   6   4      374.53      401.09      8.34 o 
  -4   6   4     2197.28     2306.15     28.27 o 
  -3   6   4     1083.64     1146.55     15.81 o 
  -2   6   4        7.32        3.66      1.05 o 
  -1   6   4      160.64      182.71      4.52 o 
   0   6   4     2310.68     2677.44    161.51 o 
   1   6   4     6187.23     7137.81     76.16 o 
   2   6   4      370.71      377.06      7.40 o 
   3   6   4       57.45       52.97      2.29 o 
   4   6   4        7.06        6.78      1.26 o 
   5   6   4     1018.42      914.73     15.01 o 
   6   6   4       64.53       55.85      2.91 o 
   7   6   4     1230.88     1034.89     17.36 o 
   8   6   4     1115.13      903.76     16.03 o 
   9   6   4       78.11       51.85      2.84 o 
  10   6   4       19.53       13.58      1.87 o 
  11   6   4       38.93       53.49      2.35 o 
 -12   7   4       52.18       57.01      2.32 o 
 -11   7   4      184.48      188.62      5.76 o 
 -10   7   4      110.67      108.71      3.96 o 
  -9   7   4       62.91       58.02      3.13 o 
  -8   7   4      384.57      396.06      9.66 o 
  -7   7   4        3.61        5.07      1.33 o 
  -6   7   4       19.87       29.72      2.23 o 
  -5   7   4       19.73       16.68      1.65 o 
  -4   7   4       55.92       49.80      2.38 o 
  -3   7   4     2907.20     2999.65     35.41 o 
  -2   7   4       11.06       12.65      1.24 o 
  -1   7   4        0.01        1.58      0.84 o 
   0   7   4      657.86      803.33      8.66 o 
   1   7   4      283.11      270.78      6.14 o 
   2   7   4      381.74      404.28      8.09 o 
   3   7   4        3.27       11.30      1.40 o 
   4   7   4      463.48      444.14      9.26 o 
   5   7   4      214.62      171.27      4.78 o 
   6   7   4       14.15       14.42      2.03 o 
   7   7   4     1059.46      804.27     14.83 o 
   8   7   4        2.93        2.69      1.52 o 
   9   7   4      202.12      193.98      5.22 o 
  10   7   4      185.63      144.24      4.09 o 
  11   7   4      179.17      194.78      4.89 o 
 -11   8   4       45.85       48.40      2.36 o 
 -10   8   4       24.70       24.67      2.04 o 
  -9   8   4      104.62      112.52      4.07 o 
  -8   8   4      119.01      139.09      4.54 o 
  -7   8   4      570.51      572.00     11.81 o 
  -6   8   4      305.63      292.52      7.75 o 
  -5   8   4       13.35       10.49      1.77 o 
  -4   8   4      359.43      329.57      7.72 o 
  -3   8   4      255.13      250.11      6.32 o 
  -2   8   4      219.36      224.17      5.85 o 
  -1   8   4      139.96      129.12      3.56 o 
   0   8   4       35.53       47.19      1.58 o 
   1   8   4      207.31      187.93      5.32 o 
   2   8   4      149.87      146.41      4.04 o 
   3   8   4      919.34      962.71     15.29 o 
   4   8   4      458.38      411.40      9.09 o 
   5   8   4       68.40       61.29      3.11 o 
   6   8   4       36.71       39.02      2.60 o 
   7   8   4       86.56       75.65      3.54 o 
   8   8   4      410.00      340.08      8.81 o 
   9   8   4       23.24       15.72      1.96 o 
  10   8   4       34.37       34.79      2.01 o 
 -11   9   4       42.06       50.20      2.21 o 
 -10   9   4       98.35      109.48      3.66 o 
  -9   9   4       36.67       42.97      2.66 o 
  -8   9   4      100.20      107.83      4.17 o 
  -7   9   4       96.11      103.25      3.99 o 
  -6   9   4       98.21      110.14      3.99 o 
  -5   9   4      269.38      297.35      7.83 o 
  -4   9   4      880.97      895.15     14.93 o 
  -3   9   4      390.44      400.76      8.79 o 
  -2   9   4      191.92      218.40      6.11 o 
  -1   9   4      556.84      596.65     10.88 o 
   0   9   4        4.70        3.48      0.85 o 
   1   9   4        0.20        1.41      1.50 o 
   2   9   4      300.24      300.52      7.51 o 
   3   9   4       34.05       33.79      2.25 o 
   4   9   4       97.76       88.12      3.46 o 
   5   9   4        4.13        1.98      2.15 o 
   6   9   4       78.16       62.78      3.22 o 
   7   9   4      215.46      198.10      5.55 o 
   8   9   4       39.92       40.91      2.61 o 
   9   9   4        0.39        0.84      1.11 o 
  10   9   4       44.43       55.32      2.33 o 
 -11  10   4        0.54        0.77      0.88 o 
 -10  10   4        4.55        4.89      1.38 o 
  -9  10   4       50.32       63.26      2.95 o 
  -8  10   4      456.70      473.06     10.67 o 
  -7  10   4      488.96      487.01     10.88 o 
  -6  10   4       99.14       89.19      3.71 o 
  -5  10   4       97.70       93.07      3.65 o 
  -4  10   4      880.92      907.73     15.49 o 
  -3  10   4       50.68       56.47      2.75 o 
  -2  10   4       77.82       73.15      3.10 o 
  -1  10   4      450.08      451.09      9.60 o 
   0  10   4        1.33        0.85      1.12 o 
   1  10   4       45.79       48.48      2.60 o 
   2  10   4       49.32       50.34      2.75 o 
   3  10   4       71.88       69.04      3.35 o 
   4  10   4      790.65      774.22     14.39 o 
   5  10   4      113.16      114.35      4.33 o 
   6  10   4       25.41       23.99      2.21 o 
   7  10   4       30.84       26.73      2.38 o 
   8  10   4       17.86       18.74      2.06 o 
   9  10   4      359.74      396.86      8.26 o 
 -10  11   4      238.53      250.02      6.00 o 
  -9  11   4      126.11      140.73      4.10 o 
  -8  11   4      270.38      264.41      7.43 o 
  -7  11   4       73.98       71.08      3.33 o 
  -6  11   4      546.20      561.59     11.83 o 
  -5  11   4      675.60      670.62     13.21 o 
  -4  11   4       12.64       15.55      2.07 o 
  -3  11   4       13.47       14.30      1.95 o 
  -2  11   4        3.97        6.69      1.36 o 
  -1  11   4      593.76      590.51     11.70 o 
   0  11   4       55.60       46.85      1.92 o 
   1  11   4     2065.90     2129.57     28.82 o 
   2  11   4        0.75        4.60      1.65 o 
   3  11   4      570.89      586.79     12.13 o 
   4  11   4       33.29       35.56      2.79 o 
   5  11   4      727.22      699.82     13.57 o 
   6  11   4      108.76      105.42      4.01 o 
   7  11   4      117.47      113.95      4.06 o 
   8  11   4      164.37      161.80      4.43 o 
   9  11   4       14.34       14.26      1.48 o 
  -9  12   4       47.91       60.28      2.51 o 
  -8  12   4        0.11        2.31      1.34 o 
  -7  12   4      308.19      337.90      8.57 o 
  -6  12   4       24.68       22.70      2.17 o 
  -5  12   4       73.93       69.20      3.45 o 
  -4  12   4      156.79      145.02      4.74 o 
  -3  12   4     1684.22     1594.72     23.57 o 
  -2  12   4      343.02      339.83      8.82 o 
  -1  12   4        4.19       -0.90      2.12 o 
   0  12   4        0.16        1.08      2.86 o 
   1  12   4      739.29      736.76     14.00 o 
   2  12   4      477.48      514.36     11.29 o 
   3  12   4     2948.69     2887.57     37.32 o 
   4  12   4       57.88       59.35      3.23 o 
   5  12   4       28.88       24.99      2.32 o 
   6  12   4        3.75        6.85      1.54 o 
   7  12   4        7.59        4.21      1.45 o 
   8  12   4       39.42       37.15      2.02 o 
  -9  13   4        4.33        5.38      1.14 o 
  -8  13   4      234.16      233.53      6.20 o 
  -7  13   4       99.19       95.90      3.52 o 
  -6  13   4       40.30       41.13      2.59 o 
  -5  13   4       43.20       42.76      2.60 o 
  -4  13   4       90.94       88.50      3.82 o 
  -3  13   4       34.49       42.30      2.81 o 
  -2  13   4       67.39       52.78      3.14 o 
  -1  13   4       29.31       24.97      2.32 o 
   0  13   4      539.10      518.28      8.00 o 
   1  13   4       13.08       12.69      2.00 o 
   2  13   4     1508.26     1477.24     22.45 o 
   3  13   4        7.36        8.92      2.10 o 
   4  13   4      136.66      124.43      4.33 o 
   5  13   4        3.24        3.51      1.38 o 
   6  13   4       48.80       44.19      2.48 o 
   7  13   4        0.92        3.17      1.04 o 
   8  13   4        0.19        1.24      0.94 o 
  -8  14   4        9.77       13.55      1.30 o 
  -7  14   4       20.62       25.61      1.78 o 
  -6  14   4      233.85      243.00      6.70 o 
  -5  14   4       31.92       38.98      2.37 o 
  -4  14   4        4.15        5.53      1.36 o 
  -3  14   4      167.03      171.25      5.01 o 
  -2  14   4     1124.29     1047.32     17.47 o 
  -1  14   4      209.76      180.59      5.29 o 
   0  14   4       83.80       87.40      2.58 o 
   1  14   4        4.54        8.55      1.64 o 
   2  14   4        3.66        1.30      1.53 o 
   3  14   4      280.36      265.22      7.44 o 
   4  14   4       76.71       68.73      3.04 o 
   5  14   4       31.72       31.07      2.19 o 
   6  14   4        0.89        3.66      1.37 o 
   7  14   4       11.75       15.44      1.36 o 
  -7  15   4      105.10      109.01      3.07 o 
  -6  15   4        2.73        1.03      1.62 o 
  -5  15   4       15.96       15.71      1.82 o 
  -4  15   4      133.57      129.93      4.07 o 
  -3  15   4       43.60       34.05      2.32 o 
  -2  15   4       27.67       30.70      2.38 o 
  -1  15   4       45.67       52.02      2.87 o 
   0  15   4        2.99        3.46      2.22 o 
   1  15   4       36.35       31.99      2.48 o 
   2  15   4       65.12       65.10      2.98 o 
   3  15   4       10.06        7.91      1.61 o 
   4  15   4       42.66       43.92      2.42 o 
   5  15   4       86.29       84.33      3.00 o 
   6  15   4      142.12      160.92      4.38 o 
  -5  16   4       33.78       33.37      1.94 o 
  -4  16   4        3.05        4.18      1.16 o 
  -3  16   4        0.61       -0.78      1.56 o 
  -2  16   4      184.85      175.48      5.49 o 
  -1  16   4       50.06       56.91      2.73 o 
   0  16   4       48.15       48.70      1.77 o 
   1  16   4       46.40       44.19      2.54 o 
   2  16   4      159.25      148.42      4.17 o 
   3  16   4       41.21       37.21      2.12 o 
   4  16   4      125.87      137.47      4.23 o 
  -4  17   4      127.09      136.26      3.97 o 
  -3  17   4       11.55        9.78      1.28 o 
  -2  17   4       22.28       16.15      1.48 o 
  -1  17   4       79.36       86.03      2.89 o 
   0  17   4        1.44        0.08      0.88 o 
   1  17   4      204.20      195.10      5.22 o 
   2  17   4      334.24      343.62      6.97 o 
 -13   1   5       52.15       65.42      2.40 o 
 -12   1   5      101.37      114.18      3.82 o 
 -11   1   5       18.07       14.00      1.98 o 
 -10   1   5      642.96      631.79     12.70 o 
  -9   1   5        4.88        5.38      1.62 o 
  -8   1   5      717.79      780.91     13.88 o 
  -7   1   5      150.24      122.75      3.80 o 
  -6   1   5     1133.74     1203.41     17.06 o 
  -5   1   5        7.70        8.54      1.21 o 
  -4   1   5       51.70       70.28      2.22 o 
  -3   1   5     1538.60     1523.27     18.41 o 
  -2   1   5     2208.09     2193.86     24.82 o 
  -1   1   5     1301.87     1357.69     16.16 o 
   0   1   5     1000.05      935.62     29.22 o 
   1   1   5     2748.97     2868.47     31.76 o 
   2   1   5     2006.74     2114.29     24.62 o 
   3   1   5        1.34        2.29      0.85 o 
   4   1   5      395.16      340.00      6.98 o 
   5   1   5       15.96       16.04      1.62 o 
   6   1   5      150.74      125.93      3.94 o 
   7   1   5     1065.66      866.34     15.10 o 
   8   1   5      551.06      504.09     11.10 o 
   9   1   5      174.57      195.65      5.54 o 
  10   1   5       80.08       92.09      3.57 o 
  11   1   5       50.57       66.52      2.81 o 
 -13   2   5        1.41        1.02      1.02 o 
 -12   2   5        0.05        2.66      1.21 o 
 -11   2   5        0.63        1.36      1.74 o 
 -10   2   5       89.55       75.10      3.42 o 
  -9   2   5      295.32      273.02      7.79 o 
  -8   2   5       64.41       63.45      2.99 o 
  -7   2   5      322.67      324.75      7.72 o 
  -6   2   5      733.59      831.16     13.13 o 
  -5   2   5     2509.88     2614.55     30.92 o 
  -4   2   5        0.00        3.76      0.88 o 
  -3   2   5      367.76      367.56      6.41 o 
  -2   2   5     3935.11     3865.75     41.83 o 
  -1   2   5     2387.47     2502.60     27.92 o 
   0   2   5      442.89      456.41     15.66 o 
   1   2   5      636.95      628.56      9.07 o 
   2   2   5      647.82      662.66      9.81 o 
   3   2   5     2268.54     1892.26     23.14 o 
   4   2   5      339.64      294.86      6.52 o 
   5   2   5      398.10      303.55      7.07 o 
   6   2   5      475.48      393.40      8.82 o 
   7   2   5      188.54      169.05      4.87 o 
   8   2   5      195.25      177.26      5.22 o 
   9   2   5        0.25        1.09      1.78 o 
  10   2   5       72.00       76.78      3.19 o 
  11   2   5        3.84        8.21      1.28 o 
 -13   3   5      451.82      529.44      8.85 o 
 -12   3   5       21.73       26.34      1.94 o 
 -11   3   5       20.28       24.07      2.04 o 
 -10   3   5      439.54      438.42     10.27 o 
  -9   3   5      119.47       96.81      3.94 o 
  -8   3   5      916.98      919.74     15.63 o 
  -7   3   5       71.89       73.99      3.06 o 
  -6   3   5      583.78      648.19     11.20 o 
  -5   3   5      368.19      358.86      7.29 o 
  -4   3   5     2088.65     2031.91     24.53 o 
  -3   3   5     1962.64     1948.15     23.14 o 
  -2   3   5      376.97      472.66      7.49 o 
  -1   3   5      188.71      186.03      4.02 o 
   0   3   5     1475.50     1417.18     81.54 o 
   1   3   5      791.30      780.84     10.91 o 
   2   3   5      115.02      128.68      3.61 o 
   3   3   5       87.92       74.92      2.49 o 
   4   3   5       23.92       23.73      1.66 o 
   5   3   5     1265.30      997.98     15.43 o 
   6   3   5      338.03      273.83      7.29 o 
   7   3   5      371.62      284.60      7.79 o 
   8   3   5     1879.81     1574.01     23.45 o 
   9   3   5      837.98      744.38     13.95 o 
  10   3   5      204.69      202.38      6.34 o 
  11   3   5      130.82      139.46      3.85 o 
 -12   4   5       37.50       47.60      2.35 o 
 -11   4   5       66.23       75.33      3.31 o 
 -10   4   5        9.27       14.43      1.97 o 
  -9   4   5       69.84       63.13      3.36 o 
  -8   4   5        2.01        4.01      1.34 o 
  -7   4   5       46.82       71.49      3.11 o 
  -6   4   5      578.85      618.84     11.12 o 
  -5   4   5      116.83      122.48      3.42 o 
  -4   4   5        0.05       -1.09      1.17 o 
  -3   4   5        4.70        4.56      0.86 o 
  -2   4   5      155.35      172.07      4.14 o 
  -1   4   5       38.60       36.12      1.52 o 
   0   4   5      552.39      579.95     25.63 o 
   1   4   5      235.21      232.76      5.00 o 
   2   4   5      256.30      261.19      5.64 o 
   3   4   5     2865.51     2572.43     30.63 o 
   4   4   5      327.90      315.96      7.06 o 
   5   4   5      952.23      705.87     12.34 o 
   6   4   5      127.55       93.75      3.63 o 
   7   4   5        0.54        3.45      1.56 o 
   8   4   5       10.79       16.06      2.12 o 
   9   4   5       18.76       17.59      1.96 o 
  10   4   5       12.71       10.73      1.61 o 
  11   4   5        0.56        0.43      1.26 o 
 -12   5   5      770.31      873.37     13.69 o 
 -11   5   5       24.68       25.60      2.13 o 
 -10   5   5      220.21      211.47      5.71 o 
  -9   5   5       22.60       21.78      2.00 o 
  -8   5   5       12.83       18.58      1.99 o 
  -7   5   5     1289.89     1340.42     20.00 o 
  -6   5   5      312.37      289.21      7.13 o 
  -5   5   5     1241.16     1266.30     17.89 o 
  -4   5   5       19.07       22.72      1.64 o 
  -3   5   5      203.03      205.66      4.98 o 
  -2   5   5      785.17      761.50     11.27 o 
  -1   5   5      491.73      526.65      8.59 o 
   0   5   5      498.33      492.80     18.98 o 
   1   5   5     2042.40     2235.48     26.62 o 
   2   5   5     1336.24     1288.17     17.28 o 
   3   5   5       88.94       80.08      2.76 o 
   4   5   5     2411.29     2148.78     27.38 o 
   5   5   5       50.08       41.67      2.58 o 
   6   5   5      167.26      173.25      4.88 o 
   7   5   5      341.38      295.80      8.18 o 
   8   5   5      257.60      227.86      7.09 o 
   9   5   5      335.08      290.21      7.95 o 
  10   5   5       98.81      123.72      3.91 o 
  11   5   5      126.97      154.36      4.51 o 
 -12   6   5       51.72       70.22      2.68 o 
 -11   6   5       35.33       40.95      2.46 o 
 -10   6   5      106.09      102.22      3.89 o 
  -9   6   5      302.18      308.74      8.43 o 
  -8   6   5      363.82      352.01      8.95 o 
  -7   6   5      142.77      144.62      4.53 o 
  -6   6   5      263.68      270.49      7.11 o 
  -5   6   5      307.84      386.51      8.27 o 
  -4   6   5      199.70      240.20      6.01 o 
  -3   6   5      720.78      692.19     11.17 o 
  -2   6   5      601.02      575.57      9.62 o 
  -1   6   5      609.29      655.33     10.42 o 
   0   6   5     1852.85     1940.75     80.61 o 
   1   6   5       97.13      135.33      4.16 o 
   2   6   5       27.25       29.68      1.85 o 
   3   6   5      250.59      231.75      6.01 o 
   4   6   5      106.44       82.21      3.13 o 
   5   6   5       65.70       49.55      2.69 o 
   6   6   5       74.34       56.35      3.08 o 
   7   6   5       22.90       15.47      2.05 o 
   8   6   5      100.67       69.22      3.40 o 
   9   6   5        3.65        4.52      1.35 o 
  10   6   5       94.61       88.87      3.23 o 
  11   6   5       22.47       23.26      1.48 o 
 -12   7   5       35.49       43.60      1.97 o 
 -11   7   5      276.57      320.98      7.63 o 
 -10   7   5      125.43      135.64      4.40 o 
  -9   7   5       24.24       20.76      2.21 o 
  -8   7   5      608.66      611.38     12.47 o 
  -7   7   5       15.20       12.73      1.77 o 
  -6   7   5      208.89      217.30      6.58 o 
  -5   7   5      407.64      397.87      8.75 o 
  -4   7   5      269.39      287.86      6.97 o 
  -3   7   5      656.99      650.68     11.14 o 
  -2   7   5       45.34       56.00      2.36 o 
  -1   7   5       98.50       84.13      2.79 o 
   0   7   5       18.87       18.92      1.12 o 
   1   7   5      135.92      177.74      5.06 o 
   2   7   5      116.46      148.35      3.95 o 
   3   7   5      114.91       84.77      3.11 o 
   4   7   5       38.79       39.70      2.35 o 
   5   7   5      443.00      443.39      9.91 o 
   6   7   5      415.29      363.56      9.18 o 
   7   7   5      243.67      216.89      5.85 o 
   8   7   5       21.03       21.62      2.38 o 
   9   7   5        5.55        1.40      1.85 o 
  10   7   5       37.06       37.62      2.11 o 
 -11   8   5       16.20       14.65      1.66 o 
 -10   8   5       15.20       17.52      1.87 o 
  -9   8   5        0.03        0.70      1.71 o 
  -8   8   5       96.30      108.66      4.06 o 
  -7   8   5       19.33       25.86      2.19 o 
  -6   8   5        6.72       12.10      1.74 o 
  -5   8   5      575.42      582.85     11.34 o 
  -4   8   5      404.88      444.65      9.38 o 
  -3   8   5      406.63      443.80      9.09 o 
  -2   8   5       49.00       53.84      2.44 o 
  -1   8   5      819.50      857.58     13.61 o 
   0   8   5      102.97      121.42      4.72 o 
   1   8   5      767.27      810.52     13.25 o 
   2   8   5       15.66       18.10      1.75 o 
   3   8   5       20.16       12.33      1.67 o 
   4   8   5       10.40       16.52      1.94 o 
   5   8   5      116.94      112.92      4.10 o 
   6   8   5      175.98      124.10      4.39 o 
   7   8   5      259.76      191.15      5.43 o 
   8   8   5        0.22       -0.51      1.59 o 
   9   8   5       24.06       18.38      1.79 o 
  10   8   5      125.12      128.73      3.51 o 
 -11   9   5      287.09      304.98      6.68 o 
 -10   9   5       60.67       61.31      2.86 o 
  -9   9   5      147.80      146.48      4.57 o 
  -8   9   5      360.43      353.48      9.00 o 
  -7   9   5       24.13       22.38      2.08 o 
  -6   9   5        2.85        7.29      1.53 o 
  -5   9   5      388.35      368.33      8.91 o 
  -4   9   5        3.80        2.24      1.22 o 
  -3   9   5      698.83      716.27     12.74 o 
  -2   9   5      923.23     1007.16     15.83 o 
  -1   9   5       68.55       82.01      3.09 o 
   0   9   5     1584.61     1714.57     84.83 o 
   1   9   5      391.01      405.48      8.89 o 
   2   9   5      884.78      966.61     15.74 o 
   3   9   5     1978.02     1961.54     26.77 o 
   4   9   5     1535.17     1454.60     21.72 o 
   5   9   5     1740.30     1641.07     24.07 o 
   6   9   5      546.32      485.20     10.93 o 
   7   9   5        3.26        5.46      1.61 o 
   8   9   5       85.30       79.83      3.31 o 
   9   9   5       89.59       96.29      3.29 o 
  10   9   5       16.46       27.18      1.60 o 
 -10  10   5      165.01      171.48      5.30 o 
  -9  10   5      168.37      177.73      4.84 o 
  -8  10   5        2.98        1.62      1.69 o 
  -7  10   5      181.49      211.06      5.76 o 
  -6  10   5        0.77        0.55      1.83 o 
  -5  10   5       59.74       63.05      3.08 o 
  -4  10   5     1088.89     1138.59     18.20 o 
  -3  10   5      516.18      521.05     10.80 o 
  -2  10   5      414.73      409.41      9.28 o 
  -1  10   5     1233.52     1314.70     19.68 o 
   0  10   5       71.31       80.68      5.03 o 
   1  10   5      345.09      401.52      9.31 o 
   2  10   5      918.79      900.12     15.41 o 
   3  10   5      412.35      390.25      9.40 o 
   4  10   5     1539.30     1431.64     21.75 o 
   5  10   5       48.42       51.50      2.97 o 
   6  10   5      799.57      740.55     13.91 o 
   7  10   5      204.64      194.95      5.30 o 
   8  10   5        5.72        5.03      1.27 o 
   9  10   5        0.55       -1.18      1.39 o 
 -10  11   5       27.83       31.93      1.76 o 
  -9  11   5        3.26        5.02      1.43 o 
  -8  11   5       64.97       65.64      3.11 o 
  -7  11   5       24.67       30.45      2.47 o 
  -6  11   5      439.69      462.35     10.56 o 
  -5  11   5       73.77       84.06      3.54 o 
  -4  11   5       82.57       80.48      3.60 o 
  -3  11   5      122.58      117.83      4.16 o 
  -2  11   5      211.48      208.59      6.58 o 
  -1  11   5       70.43       74.80      3.28 o 
   0  11   5      116.90      112.37      4.23 o 
   1  11   5      504.12      543.91     11.37 o 
   2  11   5      164.98      170.57      5.08 o 
   3  11   5       48.18       51.37      2.99 o 
   4  11   5      233.23      225.29      6.02 o 
   5  11   5       53.12       52.26      2.99 o 
   6  11   5       66.69       52.82      2.91 o 
   7  11   5      115.11      108.43      3.83 o 
   8  11   5        8.76       15.24      1.60 o 
   9  11   5        0.05       -1.09      1.24 o 
  -9  12   5       10.63       11.72      1.45 o 
  -8  12   5       35.82       35.78      2.34 o 
  -7  12   5       25.34       26.80      2.16 o 
  -6  12   5        0.36        0.53      1.86 o 
  -5  12   5       49.75       51.52      2.99 o 
  -4  12   5       21.97       27.07      2.34 o 
  -3  12   5       82.20       86.26      3.74 o 
  -2  12   5        1.78        3.90      1.38 o 
  -1  12   5      426.94      397.19      9.59 o 
   0  12   5      220.64      203.35     11.00 o 
   1  12   5       11.66       11.89      1.93 o 
   2  12   5      423.86      441.67     10.29 o 
   3  12   5        7.03        2.96      2.05 o 
   4  12   5        0.21       -0.55      1.69 o 
   5  12   5       20.75       16.78      2.14 o 
   6  12   5       36.14       34.30      2.24 o 
   7  12   5        1.72        4.54      1.26 o 
   8  12   5       48.96       49.46      2.10 o 
  -9  13   5       14.15       10.61      1.29 o 
  -8  13   5       56.42       67.24      2.67 o 
  -7  13   5       11.72       11.31      1.76 o 
  -6  13   5      162.60      162.49      4.73 o 
  -5  13   5      713.24      687.02     13.22 o 
  -4  13   5      129.72      112.38      4.18 o 
  -3  13   5      468.92      418.94      9.90 o 
  -2  13   5      192.47      172.61      5.08 o 
  -1  13   5       36.26       49.03      2.89 o 
   0  13   5      161.89      152.63      7.89 o 
   1  13   5       35.65       30.35      2.54 o 
   2  13   5      235.21      239.67      7.44 o 
   3  13   5       89.47       89.80      3.72 o 
   4  13   5        1.05        2.49      1.46 o 
   5  13   5        2.57        3.51      1.51 o 
   6  13   5       48.06       37.30      2.34 o 
   7  13   5        1.30        4.63      1.10 o 
  -8  14   5        5.74        6.13      0.95 o 
  -7  14   5        0.49        0.93      1.49 o 
  -6  14   5        2.00        4.15      1.40 o 
  -5  14   5        6.45        7.42      1.45 o 
  -4  14   5       34.31       32.55      2.46 o 
  -3  14   5      116.15      125.39      4.30 o 
  -2  14   5       21.41       26.37      2.39 o 
  -1  14   5      218.07      209.31      5.64 o 
   0  14   5      672.18      688.63     19.83 o 
   1  14   5       20.27       25.12      2.28 o 
   2  14   5      740.49      789.26     14.23 o 
   3  14   5       31.30       40.59      2.52 o 
   4  14   5        9.00       14.75      1.74 o 
   5  14   5      928.06      911.23     14.52 o 
   6  14   5      256.52      287.84      6.59 o 
  -7  15   5      194.74      184.61      4.71 o 
  -6  15   5       68.75       71.22      2.73 o 
  -5  15   5      175.49      169.11      5.31 o 
  -4  15   5       37.28       35.13      2.26 o 
  -3  15   5        1.51        3.24      1.41 o 
  -2  15   5      141.37      126.66      4.22 o 
  -1  15   5        0.01        1.49      1.36 o 
   0  15   5       68.18       66.34      2.16 o 
   1  15   5      310.18      297.41      7.67 o 
   2  15   5       76.78       79.59      3.18 o 
   3  15   5       52.89       36.36      2.29 o 
   4  15   5       14.82       17.10      1.76 o 
   5  15   5      135.67      132.03      3.54 o 
  -5  16   5      183.59      189.73      5.06 o 
  -4  16   5      175.27      176.42      5.13 o 
  -3  16   5        7.90        7.64      1.34 o 
  -2  16   5       13.58       11.19      1.61 o 
  -1  16   5       67.10       79.99      3.01 o 
   0  16   5       31.42       26.22      1.36 o 
   1  16   5        9.56        6.93      1.54 o 
   2  16   5      172.27      173.59      5.21 o 
   3  16   5        0.31        0.11      1.26 o 
   4  16   5      114.97      114.88      3.11 o 
  -3  17   5      130.58      121.12      3.79 o 
  -2  17   5        5.04        6.44      1.23 o 
  -1  17   5       77.88       84.04      2.76 o 
   0  17   5       56.92       50.19      2.55 o 
   1  17   5        0.09       -0.75      1.33 o 
   2  17   5        0.17       -0.11      0.94 o 
 -13   0   6        2.63        2.49      1.11 o 
 -12   0   6      270.59      281.82      7.18 o 
 -11   0   6      353.61      374.81      9.07 o 
 -10   0   6      980.71     1083.84     18.07 o 
  -9   0   6      110.19      130.66      4.39 o 
  -8   0   6       25.08       23.08      2.22 o 
  -7   0   6       92.92      115.04      3.65 o 
  -6   0   6       36.09       18.26      1.62 o 
  -5   0   6      802.75      763.95     11.87 o 
  -4   0   6      490.81      503.63      8.51 o 
  -3   0   6      130.39      138.12      3.68 o 
  -2   0   6     1286.11     1286.17     16.05 o 
  -1   0   6       83.67      101.53      2.87 o 
   0   0   6       91.48       93.09      1.97 o 
   1   0   6     3159.55     3527.05     38.94 o 
   2   0   6     5514.35     6243.71     66.76 o 
   3   0   6    10270.52    12061.36    226.01 o 
   4   0   6     1657.02     2013.68     25.46 o 
   5   0   6      869.96      988.05     15.39 o 
   6   0   6      550.94      469.09     10.01 o 
   7   0   6     2364.06     2082.94     28.52 o 
   8   0   6       10.78        7.06      1.91 o 
   9   0   6       63.70       93.49      3.68 o 
  10   0   6        8.84        6.04      1.31 o 
  11   0   6       11.35        8.52      1.41 o 
 -13   1   6      661.16      679.97     10.76 o 
 -12   1   6        7.34        9.04      1.44 o 
 -11   1   6       18.73       23.31      2.19 o 
 -10   1   6      118.29      115.27      4.13 o 
  -9   1   6      138.05      140.23      4.55 o 
  -8   1   6      140.78      139.39      4.39 o 
  -7   1   6      112.66      128.74      3.97 o 
  -6   1   6      406.09      421.22      8.54 o 
  -5   1   6      292.18      325.20      6.83 o 
  -4   1   6      160.11      161.72      4.29 o 
  -3   1   6     3487.54     3456.67     38.42 o 
  -2   1   6      317.30      313.51      5.74 o 
  -1   1   6       43.79       50.15      1.71 o 
   0   1   6      876.65      849.20     38.57 o 
   1   1   6       78.85       84.41      2.33 o 
   2   1   6      241.81      262.48      5.58 o 
   3   1   6      326.63      415.75      7.81 o 
   4   1   6     1142.72     1112.18     16.15 o 
   5   1   6     1683.76     1537.51     21.34 o 
   6   1   6      187.99      137.25      4.22 o 
   7   1   6      660.36      487.12     10.76 o 
   8   1   6     1157.63     1043.79     17.59 o 
   9   1   6        9.17        8.28      1.78 o 
  10   1   6       50.69       64.84      2.92 o 
  11   1   6       55.04       76.56      2.83 o 
 -13   2   6       45.98       53.07      2.19 o 
 -12   2   6       30.65       35.31      2.30 o 
 -11   2   6       18.92       20.82      2.22 o 
 -10   2   6       61.60       62.39      3.26 o 
  -9   2   6       43.95       39.84      2.63 o 
  -8   2   6        4.50       13.02      1.77 o 
  -7   2   6      524.71      533.30     10.49 o 
  -6   2   6     1826.63     1869.91     24.40 o 
  -5   2   6      291.63      325.97      6.94 o 
  -4   2   6      278.62      264.08      5.72 o 
  -3   2   6      914.73      876.49     12.30 o 
  -2   2   6       31.09       38.70      1.59 o 
  -1   2   6       92.22       88.72      2.77 o 
   0   2   6       99.06      112.56      3.26 o 
   1   2   6     3093.41     3568.97     39.58 o 
   2   2   6      871.23      890.09     12.70 o 
   3   2   6      132.52      187.01      4.93 o 
   4   2   6      207.62      200.52      5.43 o 
   5   2   6       34.00       38.95      2.22 o 
   6   2   6      225.18      156.82      4.66 o 
   7   2   6      826.46      649.49     12.85 o 
   8   2   6        3.89        5.94      1.60 o 
   9   2   6       35.79       32.95      2.35 o 
  10   2   6      101.44      113.31      3.75 o 
  11   2   6        9.43       10.46      1.35 o 
 -12   3   6      468.03      505.54      9.91 o 
 -11   3   6      130.22      137.55      4.41 o 
 -10   3   6       90.95       82.51      3.70 o 
  -9   3   6      282.59      290.74      8.16 o 
  -8   3   6       83.46       94.77      3.68 o 
  -7   3   6       13.70       23.06      1.96 o 
  -6   3   6      240.12      247.49      6.44 o 
  -5   3   6      267.74      296.00      6.68 o 
  -4   3   6      742.25      739.83     11.42 o 
  -3   3   6      204.74      219.55      5.06 o 
  -2   3   6      488.39      523.17      8.42 o 
  -1   3   6      210.65      219.41      4.76 o 
   0   3   6      181.98      195.32     20.09 o 
   1   3   6      481.97      463.39      7.87 o 
   2   3   6       61.96       46.72      1.97 o 
   3   3   6      166.28      161.74      4.69 o 
   4   3   6        0.67       -0.51      1.37 o 
   5   3   6      272.01      209.02      6.07 o 
   6   3   6      141.21      101.77      3.74 o 
   7   3   6      601.39      446.24     10.27 o 
   8   3   6      149.70      117.31      4.25 o 
   9   3   6       47.07       40.42      2.69 o 
  10   3   6        0.35        1.43      1.74 o 
  11   3   6        0.41       -0.69      1.44 o 
 -12   4   6       88.51      112.39      3.56 o 
 -11   4   6      110.74      127.92      4.20 o 
 -10   4   6       35.13       42.53      2.67 o 
  -9   4   6      399.07      401.57      9.83 o 
  -8   4   6       34.78       28.86      2.22 o 
  -7   4   6       52.38       60.95      2.91 o 
  -6   4   6       94.32      115.24      3.64 o 
  -5   4   6        3.88        7.26      1.20 o 
  -4   4   6     1616.43     1711.39     21.93 o 
  -3   4   6      139.73      140.18      4.02 o 
  -2   4   6     1301.13     1274.62     16.67 o 
  -1   4   6      129.32      151.22      4.07 o 
   0   4   6     1955.63     1970.25     78.98 o 
   1   4   6     1939.07     2085.41     25.18 o 
   2   4   6     2879.24     2904.34     33.94 o 
   3   4   6       10.59       10.49      1.18 o 
   4   4   6      185.36      159.09      5.02 o 
   5   4   6      439.50      350.31      8.27 o 
   6   4   6      567.31      462.29     10.23 o 
   7   4   6        4.12        5.13      1.85 o 
   8   4   6        2.64       -0.74      1.88 o 
   9   4   6        4.43        4.50      1.69 o 
  10   4   6        8.36       14.75      1.69 o 
  11   4   6       13.19       10.99      1.32 o 
 -12   5   6       21.41       21.47      1.79 o 
 -11   5   6        6.92        3.86      1.46 o 
 -10   5   6       40.45       33.06      2.55 o 
  -9   5   6      311.23      359.48      9.17 o 
  -8   5   6       64.17       69.00      3.31 o 
  -7   5   6      934.21      895.07     15.20 o 
  -6   5   6      467.70      438.83      9.32 o 
  -5   5   6       16.42       10.69      1.53 o 
  -4   5   6     1029.32     1094.00     15.83 o 
  -3   5   6       19.62       24.42      1.58 o 
  -2   5   6      118.15      137.03      4.07 o 
  -1   5   6      622.15      685.56     10.71 o 
   0   5   6      163.54      184.86      5.44 o 
   1   5   6     3260.74     3602.61     41.00 o 
   2   5   6      445.55      468.73      8.73 o 
   3   5   6      221.44      228.15      5.99 o 
   4   5   6      138.02      102.08      3.46 o 
   5   5   6        2.52       -0.48      1.64 o 
   6   5   6      131.79       83.51      3.47 o 
   7   5   6     1249.41      887.73     15.79 o 
   8   5   6       27.36       27.66      2.26 o 
   9   5   6        5.16        8.36      1.66 o 
  10   5   6       23.64       22.92      1.89 o 
 -12   6   6       27.65       31.32      1.81 o 
 -11   6   6        0.00        0.00      1.40 o 
 -10   6   6        6.30        5.37      1.70 o 
  -9   6   6        1.20        2.95      1.67 o 
  -8   6   6        6.37        3.05      1.58 o 
  -7   6   6      276.21      286.03      7.78 o 
  -6   6   6      566.16      615.47     11.70 o 
  -5   6   6      194.29      206.68      5.99 o 
  -4   6   6        4.74        7.86      1.18 o 
  -3   6   6      556.51      658.13     11.10 o 
  -2   6   6      395.17      422.25      8.13 o 
  -1   6   6       31.77       98.76      2.98 o 
   0   6   6      445.42      483.63     24.38 o 
   1   6   6      598.15      652.59     10.93 o 
   2   6   6      118.34      113.93      3.42 o 
   3   6   6      791.73      755.43     12.81 o 
   4   6   6        3.97        5.48      1.47 o 
   5   6   6     1349.34     1262.53     19.41 o 
   6   6   6     1084.52      829.49     14.94 o 
   7   6   6      198.86      173.08      5.10 o 
   8   6   6      786.77      776.76     14.30 o 
   9   6   6      116.09      102.58      3.66 o 
  10   6   6        3.11        3.42      1.18 o 
 -12   7   6        7.71        7.45      1.23 o 
 -11   7   6      194.45      205.10      5.96 o 
 -10   7   6        0.06        0.65      1.68 o 
  -9   7   6       12.42       14.36      1.98 o 
  -8   7   6       75.83       71.07      3.33 o 
  -7   7   6       23.94       22.75      2.15 o 
  -6   7   6      139.67      131.97      4.25 o 
  -5   7   6      538.41      593.95     11.39 o 
  -4   7   6      540.65      590.13     10.97 o 
  -3   7   6       36.72       39.45      2.08 o 
  -2   7   6      246.13      237.36      6.04 o 
  -1   7   6        0.03        2.52      1.07 o 
   0   7   6      120.51      101.11      7.31 o 
   1   7   6        2.42        2.40      1.04 o 
   2   7   6        2.95        2.38      1.06 o 
   3   7   6       12.61       14.59      1.66 o 
   4   7   6     1330.00     1077.14     17.20 o 
   5   7   6       33.53       34.93      2.35 o 
   6   7   6       80.88       68.22      3.41 o 
   7   7   6        2.66        0.00      2.07 o 
   8   7   6       52.11       51.93      2.83 o 
   9   7   6      112.50      104.47      3.61 o 
  10   7   6       96.03       86.73      2.88 o 
 -11   8   6      105.66      112.85      3.50 o 
 -10   8   6      159.03      162.18      4.61 o 
  -9   8   6        1.68        3.49      1.59 o 
  -8   8   6       98.35       96.14      3.88 o 
  -7   8   6       90.92       92.27      3.75 o 
  -6   8   6       26.23       34.16      2.42 o 
  -5   8   6      124.90      127.68      4.19 o 
  -4   8   6      330.27      344.46      8.19 o 
  -3   8   6     1680.93     1687.61     23.12 o 
  -2   8   6     1433.98     1507.31     21.00 o 
  -1   8   6       15.19       14.48      1.56 o 
   0   8   6        1.34       -0.14      0.95 o 
   1   8   6       13.30        7.61      1.33 o 
   2   8   6       45.62       54.55      2.64 o 
   3   8   6       88.51       82.55      3.38 o 
   4   8   6      196.20      170.86      4.99 o 
   5   8   6      292.80      252.38      7.56 o 
   6   8   6      354.12      301.83      8.32 o 
   7   8   6        0.21        1.08      1.70 o 
   8   8   6       44.82       42.83      2.70 o 
   9   8   6        1.65        4.38      1.24 o 
  10   8   6        0.00       -1.12      1.29 o 
 -11   9   6       79.38       88.23      2.88 o 
 -10   9   6      208.43      215.01      6.15 o 
  -9   9   6      717.85      769.39     13.88 o 
  -8   9   6      448.95      424.69     10.07 o 
  -7   9   6      424.99      444.96     10.32 o 
  -6   9   6      227.07      246.65      7.30 o 
  -5   9   6       15.12       13.06      1.98 o 
  -4   9   6      129.91      152.61      4.51 o 
  -3   9   6      312.72      311.50      7.90 o 
  -2   9   6        0.06       -0.46      1.44 o 
  -1   9   6      137.35      149.01      4.31 o 
   0   9   6       21.34       25.82      2.65 o 
   1   9   6       18.79       26.18      2.00 o 
   2   9   6      308.71      305.87      7.84 o 
   3   9   6        5.15        3.33      1.43 o 
   4   9   6       47.00       39.87      2.68 o 
   5   9   6      658.81      614.56     12.50 o 
   6   9   6       10.43        4.40      1.72 o 
   7   9   6        0.52       -1.54      1.70 o 
   8   9   6       43.63       39.13      2.34 o 
   9   9   6        3.40        4.31      1.32 o 
 -10  10   6        7.86       10.07      1.55 o 
  -9  10   6      104.18      102.96      3.68 o 
  -8  10   6      814.76      847.37     15.03 o 
  -7  10   6       15.46       26.16      2.22 o 
  -6  10   6       25.89       37.30      2.56 o 
  -5  10   6       91.86       93.61      3.78 o 
  -4  10   6        1.13        3.19      1.49 o 
  -3  10   6       34.40       39.09      2.63 o 
  -2  10   6      126.99      118.08      3.98 o 
  -1  10   6       62.12       62.86      2.96 o 
   0  10   6       14.63       16.34      1.24 o 
   1  10   6      111.98      116.13      4.07 o 
   2  10   6      615.72      613.90     12.21 o 
   3  10   6       48.30       41.13      2.74 o 
   4  10   6      528.81      462.34     10.68 o 
   5  10   6        6.91        7.00      1.61 o 
   6  10   6      111.26       75.48      3.44 o 
   7  10   6        9.56       14.30      1.73 o 
   8  10   6        0.06       -0.26      1.33 o 
   9  10   6       53.63       45.86      2.03 o 
 -10  11   6      170.11      175.62      4.90 o 
  -9  11   6      140.25      146.98      4.07 o 
  -8  11   6       50.76       42.90      2.67 o 
  -7  11   6      142.81      136.54      4.48 o 
  -6  11   6       28.13       26.32      2.37 o 
  -5  11   6        1.90        0.56      1.67 o 
  -4  11   6       10.50       10.19      1.73 o 
  -3  11   6      462.89      465.41     10.51 o 
  -2  11   6       20.09       17.91      2.08 o 
  -1  11   6      332.17      299.38      8.04 o 
   0  11   6      611.80      586.35     34.75 o 
   1  11   6      379.69      380.63      9.40 o 
   2  11   6       24.05       33.95      2.57 o 
   3  11   6       13.78       10.37      1.79 o 
   4  11   6      450.13      367.56      9.25 o 
   5  11   6       10.96        4.26      1.72 o 
   6  11   6       83.30       86.57      3.52 o 
   7  11   6       22.53       28.32      1.98 o 
   8  11   6       26.06       36.90      2.01 o 
  -9  12   6       62.06       60.27      2.50 o 
  -8  12   6       28.92       26.47      2.00 o 
  -7  12   6       15.35       12.81      2.03 o 
  -6  12   6       29.16       26.13      2.21 o 
  -5  12   6       64.87       62.89      3.20 o 
  -4  12   6       28.90       34.36      2.39 o 
  -3  12   6        2.29        1.24      1.59 o 
  -2  12   6       96.80       92.78      3.81 o 
  -1  12   6      417.11      397.31      9.62 o 
   0  12   6      221.32      219.04      6.65 o 
   1  12   6        0.48        0.74      2.06 o 
   2  12   6      328.43      339.77      8.90 o 
   3  12   6      248.19      274.64      7.91 o 
   4  12   6       11.70       11.89      1.87 o 
   5  12   6       70.81       72.01      3.23 o 
   6  12   6       16.17       19.48      1.76 o 
   7  12   6        0.27        1.17      1.30 o 
   8  12   6       69.87       97.99      2.79 o 
  -8  13   6       25.05       26.63      1.88 o 
  -7  13   6      245.98      254.40      6.71 o 
  -6  13   6        8.35       13.24      1.62 o 
  -5  13   6        3.54        0.34      2.05 o 
  -4  13   6      561.88      551.07     11.59 o 
  -3  13   6       53.70       55.60      3.02 o 
  -2  13   6       22.42       25.03      2.31 o 
  -1  13   6        2.06       -1.97      1.97 o 
   0  13   6       21.79       16.88      1.49 o 
   1  13   6      823.77      827.57     15.06 o 
   2  13   6      379.50      363.14      9.09 o 
   3  13   6      138.46      140.32      4.54 o 
   4  13   6        5.88        4.62      1.54 o 
   5  13   6        1.01        5.29      1.48 o 
   6  13   6       15.27       13.27      1.53 o 
   7  13   6       70.02       88.72      2.73 o 
  -7  14   6      230.67      256.43      6.24 o 
  -6  14   6      309.82      340.01      7.86 o 
  -5  14   6        6.75        7.86      1.53 o 
  -4  14   6        4.85        8.03      1.63 o 
  -3  14   6        4.32        4.92      1.51 o 
  -2  14   6        6.07        1.20      2.11 o 
  -1  14   6      155.24      141.84      4.53 o 
   0  14   6      479.23      455.22      7.22 o 
   1  14   6      168.91      161.18      4.86 o 
   2  14   6        9.00        9.58      1.83 o 
   3  14   6      100.22       85.78      3.49 o 
   4  14   6       54.23       54.95      2.66 o 
   5  14   6        1.44        4.65      1.20 o 
   6  14   6        0.03        0.18      1.31 o 
  -6  15   6      191.06      182.44      5.06 o 
  -5  15   6      117.15      106.73      3.39 o 
  -4  15   6       99.44      102.11      3.52 o 
  -3  15   6        1.38        0.44      1.65 o 
  -2  15   6       29.97       30.38      2.16 o 
  -1  15   6       51.13       45.82      2.61 o 
   0  15   6        2.29        3.98      0.92 o 
   1  15   6        1.39        2.75      1.42 o 
   2  15   6      156.99      155.65      4.31 o 
   3  15   6       34.59       30.76      2.03 o 
   4  15   6       11.27       20.49      1.62 o 
   5  15   6       35.76       40.21      1.95 o 
  -5  16   6        1.02        0.35      1.29 o 
  -4  16   6        0.07       -1.21      1.21 o 
  -3  16   6       14.70       13.57      1.63 o 
  -2  16   6       42.14       30.68      2.07 o 
  -1  16   6       43.23       38.81      2.18 o 
   0  16   6      156.85      152.12      2.91 o 
   1  16   6        6.31        8.39      1.44 o 
   2  16   6      194.41      209.98      5.54 o 
   3  16   6       10.87       13.21      1.44 o 
  -2  17   6        5.69        4.87      1.06 o 
  -1  17   6        9.36       11.62      1.19 o 
   0  17   6        1.24        0.54      1.47 o 
 -13   1   7       10.68        8.38      1.31 o 
 -12   1   7       20.44       22.37      1.90 o 
 -11   1   7      123.46      118.69      4.11 o 
 -10   1   7      366.83      351.74      9.12 o 
  -9   1   7       73.47       79.30      3.61 o 
  -8   1   7     2085.20     2024.45     27.75 o 
  -7   1   7       81.54       99.22      3.60 o 
  -6   1   7      583.42      611.21     11.05 o 
  -5   1   7     2647.43     2776.63     33.22 o 
  -4   1   7     6622.32     6996.27     75.13 o 
  -3   1   7     4951.28     5195.91     56.50 o 
  -2   1   7     3719.08     3870.10     42.84 o 
  -1   1   7        0.36        9.64      1.35 o 
   0   1   7     3454.37     3883.46    102.48 o 
   1   1   7       21.33       21.79      1.35 o 
   2   1   7      628.38      719.20     11.25 o 
   3   1   7     1722.33     2086.24     26.12 o 
   4   1   7     1685.54     1856.68     24.48 o 
   5   1   7      405.03      392.74      8.84 o 
   6   1   7      548.89      530.27     11.12 o 
   7   1   7     1187.76      939.57     16.33 o 
   8   1   7       68.37       60.49      2.95 o 
   9   1   7      527.84      464.10     10.27 o 
  10   1   7       19.66       23.25      1.88 o 
  11   1   7       52.89       61.97      2.53 o 
 -12   2   7        5.73        8.52      1.53 o 
 -11   2   7       44.62       51.29      2.83 o 
 -10   2   7       48.59       35.97      2.63 o 
  -9   2   7      232.66      197.64      5.51 o 
  -8   2   7      900.35      830.87     14.80 o 
  -7   2   7      574.54      550.81     10.91 o 
  -6   2   7       96.93       89.30      3.23 o 
  -5   2   7       21.82       28.32      1.88 o 
  -4   2   7      131.29      144.47      4.35 o 
  -3   2   7      592.07      616.51      9.92 o 
  -2   2   7      234.96      297.95      6.02 o 
  -1   2   7      813.12      817.38     11.75 o 
   0   2   7      128.73      163.61      3.02 o 
   1   2   7      765.59      878.20     12.70 o 
   2   2   7      361.28      438.07      8.19 o 
   3   2   7      631.95      612.23     10.62 o 
   4   2   7       68.61       61.11      2.67 o 
   5   2   7      125.35      105.73      3.71 o 
   6   2   7      784.01      629.62     12.39 o 
   7   2   7      193.87      145.48      4.72 o 
   8   2   7        1.27        0.37      2.18 o 
   9   2   7        7.24        6.43      1.64 o 
  10   2   7        0.30       -1.32      1.78 o 
  11   2   7        2.29        2.58      1.24 o 
 -12   3   7        3.96        6.79      1.40 o 
 -11   3   7       18.47       16.93      2.05 o 
 -10   3   7      958.56      948.34     16.46 o 
  -9   3   7      307.35      306.11      8.36 o 
  -8   3   7       88.76       93.94      3.71 o 
  -7   3   7      226.66      233.07      6.72 o 
  -6   3   7      310.50      340.57      7.84 o 
  -5   3   7      752.22      794.03     12.84 o 
  -4   3   7     1783.36     1816.91     23.17 o 
  -3   3   7     2088.96     2027.03     24.89 o 
  -2   3   7        5.15       14.86      1.35 o 
  -1   3   7      355.76      355.62      6.84 o 
   0   3   7       25.30       22.55      2.81 o 
   1   3   7       84.82      105.05      2.98 o 
   2   3   7      932.54     1058.58     15.20 o 
   3   3   7      137.22      171.80      5.08 o 
   4   3   7       93.16       82.86      3.14 o 
   5   3   7     1464.56     1212.52     18.60 o 
   6   3   7      143.92      106.91      3.96 o 
   7   3   7      547.84      423.53      9.97 o 
   8   3   7       46.96       38.92      2.68 o 
   9   3   7       16.46       12.91      1.90 o 
  10   3   7      452.77      497.28      9.73 o 
 -12   4   7       98.79      108.37      3.45 o 
 -11   4   7      171.37      174.86      4.85 o 
 -10   4   7        3.49        2.98      1.80 o 
  -9   4   7      875.55      897.69     15.97 o 
  -8   4   7        0.94        2.63      1.39 o 
  -7   4   7      272.03      264.98      7.30 o 
  -6   4   7      505.12      496.78     10.06 o 
  -5   4   7      715.59      748.19     12.54 o 
  -4   4   7     2309.82     2502.33     30.49 o 
  -3   4   7      234.67      247.17      5.88 o 
  -2   4   7      140.67      166.21      4.52 o 
  -1   4   7      124.20      133.21      3.98 o 
   0   4   7      259.87      294.58     14.72 o 
   1   4   7      140.92      172.36      4.76 o 
   2   4   7       17.87       16.03      1.44 o 
   3   4   7       39.59       26.04      1.81 o 
   4   4   7      915.94      728.89     12.78 o 
   5   4   7       20.88       11.41      1.79 o 
   6   4   7      618.01      415.87      9.81 o 
   7   4   7      263.89      179.74      5.35 o 
   8   4   7      218.17      142.82      4.67 o 
   9   4   7       11.44        5.98      1.59 o 
  10   4   7      123.63      151.72      4.06 o 
 -12   5   7       98.36      103.00      3.20 o 
 -11   5   7       38.90       39.68      2.23 o 
 -10   5   7      147.37      125.45      4.34 o 
  -9   5   7      618.17      602.27     12.50 o 
  -8   5   7       71.40       71.52      3.37 o 
  -7   5   7      431.41      455.92     10.12 o 
  -6   5   7       22.61       24.30      1.95 o 
  -5   5   7     1434.88     1490.05     20.89 o 
  -4   5   7       58.00       62.16      2.65 o 
  -3   5   7     4244.76     4239.57     48.06 o 
  -2   5   7       53.99       55.96      2.33 o 
  -1   5   7     2222.79     2351.62     28.55 o 
   0   5   7      275.47      266.32     18.12 o 
   1   5   7     1178.50     1396.08     19.02 o 
   2   5   7       41.36       39.59      2.14 o 
   3   5   7       13.93       20.75      1.82 o 
   4   5   7      871.74      800.96     13.87 o 
   5   5   7      337.05      290.80      7.88 o 
   6   5   7      146.32      119.46      4.32 o 
   7   5   7       72.09       57.16      3.13 o 
   8   5   7      228.57      194.49      5.40 o 
   9   5   7      111.29      117.59      3.91 o 
  10   5   7      145.38      141.38      3.79 o 
 -12   6   7       68.88       77.10      2.59 o 
 -11   6   7       31.71       39.19      2.40 o 
 -10   6   7      115.30      137.36      4.49 o 
  -9   6   7      107.66      100.16      3.90 o 
  -8   6   7       46.28       61.99      3.11 o 
  -7   6   7      113.41      114.42      4.09 o 
  -6   6   7       10.79       14.87      1.86 o 
  -5   6   7      591.53      644.32     11.86 o 
  -4   6   7      754.77      730.91     12.54 o 
  -3   6   7      413.25      486.56      9.42 o 
  -2   6   7     1058.37     1074.80     15.81 o 
  -1   6   7       21.86       29.08      1.78 o 
   0   6   7      288.18      346.82     18.12 o 
   1   6   7       74.08       71.85      2.79 o 
   2   6   7        3.19        0.55      1.42 o 
   3   6   7       32.87       28.92      2.16 o 
   4   6   7     1912.83     1455.56     21.41 o 
   5   6   7        2.58        2.95      1.42 o 
   6   6   7      389.74      254.31      7.73 o 
   7   6   7       23.12       12.29      1.90 o 
   8   6   7       38.40       23.18      2.30 o 
   9   6   7        5.31        4.21      1.36 o 
  10   6   7       25.88       31.50      1.90 o 
 -11   7   7      248.05      270.69      6.84 o 
 -10   7   7       13.72       16.89      1.85 o 
  -9   7   7      282.43      282.98      7.91 o 
  -8   7   7      170.64      160.79      5.00 o 
  -7   7   7        1.40        4.73      1.41 o 
  -6   7   7      455.83      458.54     10.16 o 
  -5   7   7        5.06        6.64      1.42 o 
  -4   7   7        5.40       11.28      1.64 o 
  -3   7   7      234.99      265.05      6.78 o 
  -2   7   7      884.82      906.17     14.41 o 
  -1   7   7       79.29      116.04      3.58 o 
   0   7   7      340.77      405.29     26.43 o 
   1   7   7     1050.05     1183.82     17.68 o 
   2   7   7     1963.24     2031.33     26.91 o 
   3   7   7       54.37       48.67      2.73 o 
   4   7   7      100.56       98.14      3.75 o 
   5   7   7      149.07      121.27      4.27 o 
   6   7   7       58.80       48.83      2.95 o 
   7   7   7      132.77      106.45      4.04 o 
   8   7   7        7.83       10.81      1.68 o 
   9   7   7      124.72      164.68      5.10 o 
  10   7   7       39.63       41.31      1.94 o 
 -11   8   7       17.96       18.01      1.70 o 
 -10   8   7        7.67       10.11      1.64 o 
  -9   8   7       33.74       42.72      2.54 o 
  -8   8   7      523.77      503.95     11.11 o 
  -7   8   7      411.79      414.95      9.88 o 
  -6   8   7       35.22       38.70      2.57 o 
  -5   8   7      288.61      267.10      7.52 o 
  -4   8   7       81.60       87.23      3.37 o 
  -3   8   7      466.31      463.21      9.77 o 
  -2   8   7      572.61      596.17     11.27 o 
  -1   8   7      289.40      264.15      7.01 o 
   0   8   7        0.57        0.65      1.01 o 
   1   8   7      118.78      105.14      3.70 o 
   2   8   7        0.93       -0.16      1.72 o 
   3   8   7       53.14       45.64      2.79 o 
   4   8   7      689.47      575.25     11.87 o 
   5   8   7      410.26      302.59      8.41 o 
   6   8   7      230.13      167.82      5.16 o 
   7   8   7        0.63        1.73      1.88 o 
   8   8   7       11.86       13.64      1.59 o 
   9   8   7        1.90        0.90      1.41 o 
 -11   9   7       20.42       20.68      1.63 o 
 -10   9   7      196.26      208.17      5.92 o 
  -9   9   7        8.27        9.02      1.75 o 
  -8   9   7        2.38        6.03      1.80 o 
  -7   9   7      119.87      135.58      4.61 o 
  -6   9   7      168.61      173.32      5.24 o 
  -5   9   7      124.72      126.40      4.27 o 
  -4   9   7       61.01       76.62      3.23 o 
  -3   9   7      217.38      228.31      6.80 o 
  -2   9   7      340.76      352.25      8.58 o 
  -1   9   7       31.62       32.97      2.17 o 
   0   9   7      586.20      630.06     34.61 o 
   1   9   7       17.89       15.95      1.88 o 
   2   9   7        5.92        7.28      1.83 o 
   3   9   7       26.89       30.97      2.20 o 
   4   9   7      141.92      123.71      4.34 o 
   5   9   7      693.63      657.39     13.04 o 
   6   9   7      520.42      408.49      9.77 o 
   7   9   7        9.93        9.36      1.64 o 
   8   9   7       42.59       38.33      2.29 o 
   9   9   7      130.90      139.48      4.18 o 
 -10  10   7        4.10        5.37      1.21 o 
  -9  10   7      116.56      124.18      4.00 o 
  -8  10   7      140.35      139.07      4.49 o 
  -7  10   7      458.11      462.75     10.56 o 
  -6  10   7      780.19      773.44     14.49 o 
  -5  10   7      127.64      136.15      4.62 o 
  -4  10   7      602.17      608.45     12.31 o 
  -3  10   7      452.37      453.92     10.23 o 
  -2  10   7      444.14      440.12     10.01 o 
  -1  10   7      208.06      220.15      5.72 o 
   0  10   7        0.17       -1.27      1.27 o 
   1  10   7      632.44      641.67     12.70 o 
   2  10   7       47.39       47.61      2.88 o 
   3  10   7       80.91       78.85      3.56 o 
   4  10   7      131.57      119.20      4.24 o 
   5  10   7      232.92      210.31      5.68 o 
   6  10   7      329.38      310.63      8.11 o 
   7  10   7       86.88       64.09      2.87 o 
   8  10   7        0.00       -1.57      1.57 o 
 -10  11   7        4.84        4.65      1.27 o 
  -9  11   7      168.70      174.02      5.36 o 
  -8  11   7      319.20      325.56      8.06 o 
  -7  11   7      861.97      847.03     14.95 o 
  -6  11   7        2.59        7.21      1.61 o 
  -5  11   7       59.14       65.18      3.26 o 
  -4  11   7        0.40       -0.93      2.04 o 
  -3  11   7       85.68       86.03      3.68 o 
  -2  11   7      113.94      116.41      4.16 o 
  -1  11   7      176.15      177.53      5.21 o 
   0  11   7      134.46      123.81      5.64 o 
   1  11   7      110.38      113.48      4.18 o 
   2  11   7      266.01      280.49      7.96 o 
   3  11   7        0.06        4.96      1.24 o 
   4  11   7      405.60      405.70      9.68 o 
   5  11   7      114.24      116.88      4.14 o 
   6  11   7       15.70       13.63      1.66 o 
   7  11   7        1.06        8.95      1.46 o 
   8  11   7       29.23       28.31      1.67 o 
  -9  12   7      284.65      287.46      6.43 o 
  -8  12   7        6.52        8.44      1.42 o 
  -7  12   7        7.07        8.43      1.49 o 
  -6  12   7        9.91        9.65      1.52 o 
  -5  12   7        2.57        4.51      1.55 o 
  -4  12   7       59.78       64.62      3.20 o 
  -3  12   7      304.45      311.89      8.56 o 
  -2  12   7      997.37      962.43     16.68 o 
  -1  12   7     1036.26      976.82     16.87 o 
   0  12   7       32.50       26.23      2.81 o 
   1  12   7        8.62        8.18      1.67 o 
   2  12   7        7.30       10.19      1.75 o 
   3  12   7       44.07       45.23      2.66 o 
   4  12   7       39.99       38.22      2.52 o 
   5  12   7       34.08       30.68      2.27 o 
   6  12   7       60.14       56.91      2.65 o 
   7  12   7        0.19       -0.10      1.28 o 
  -8  13   7       18.87       19.05      1.61 o 
  -7  13   7      275.32      274.11      6.81 o 
  -6  13   7       16.08       14.93      1.75 o 
  -5  13   7      212.52      213.57      6.53 o 
  -4  13   7      171.22      167.89      4.92 o 
  -3  13   7      344.84      331.07      8.64 o 
  -2  13   7       24.03       17.02      2.18 o 
  -1  13   7       11.84       10.11      1.67 o 
   0  13   7       18.73       20.69      1.47 o 
   1  13   7        1.29        2.86      1.49 o 
   2  13   7      521.61      488.35     10.70 o 
   3  13   7        5.42        5.61      1.51 o 
   4  13   7      227.85      230.66      6.58 o 
   5  13   7        9.73       16.41      1.72 o 
   6  13   7       48.47       38.27      2.04 o 
  -7  14   7       81.84       83.79      2.88 o 
  -6  14   7        0.02        1.65      1.25 o 
  -5  14   7       43.93       36.93      2.31 o 
  -4  14   7      147.73      144.05      4.35 o 
  -3  14   7      498.01      465.31     10.06 o 
  -2  14   7      109.54      111.01      4.06 o 
  -1  14   7      295.79      278.53      7.78 o 
   0  14   7        2.19        0.37      1.19 o 
   1  14   7       20.85       19.02      1.92 o 
   2  14   7        6.09        6.60      1.59 o 
   3  14   7        7.05        6.37      1.38 o 
   4  14   7      100.01      117.83      3.62 o 
   5  14   7       53.48       56.24      2.36 o 
  -6  15   7       20.15       20.08      1.56 o 
  -5  15   7       11.44       14.95      1.48 o 
  -4  15   7      117.47      103.54      3.36 o 
  -3  15   7       19.82       14.49      1.78 o 
  -2  15   7       66.94       72.85      3.06 o 
  -1  15   7       33.88       44.11      2.49 o 
   0  15   7      101.32       93.74      2.52 o 
   1  15   7      186.87      198.16      5.89 o 
   2  15   7       53.39       67.91      2.83 o 
   3  15   7       25.04       28.23      1.93 o 
   4  15   7        0.25        0.66      1.27 o 
  -4  16   7        0.96        2.05      1.04 o 
  -3  16   7       65.93       57.67      2.40 o 
  -2  16   7      241.04      224.73      5.92 o 
  -1  16   7       45.23       45.21      2.24 o 
   0  16   7       68.82       68.25      1.90 o 
   1  16   7       70.95       67.58      2.55 o 
   2  16   7       42.34       51.14      2.13 o 
 -12   0   8       13.06       15.78      1.60 o 
 -11   0   8      232.85      250.93      7.15 o 
 -10   0   8        0.80        4.36      1.51 o 
  -9   0   8      627.27      588.45     12.17 o 
  -8   0   8       81.84       71.84      3.30 o 
  -7   0   8        2.11        2.36      1.25 o 
  -6   0   8       33.90       40.73      2.21 o 
  -5   0   8     3734.27     4034.78     46.44 o 
  -4   0   8    11743.68    12329.97    129.25 o 
  -3   0   8     2426.83     2413.06     28.95 o 
  -2   0   8       21.52       29.28      1.70 o 
  -1   0   8      234.03      243.11      5.51 o 
   0   0   8     2169.49     2550.40     28.46 o 
   1   0   8       80.36      108.99      3.12 o 
   2   0   8      435.83      562.44      9.98 o 
   3   0   8        6.05        2.64      1.06 o 
   4   0   8        8.68       32.50      2.20 o 
   5   0   8       24.26       18.77      1.86 o 
   6   0   8       84.95       81.97      3.62 o 
   7   0   8       21.48       14.41      2.18 o 
   8   0   8      107.71      119.90      4.29 o 
   9   0   8       61.20       71.55      3.05 o 
  10   0   8        5.64        6.20      1.45 o 
 -12   1   8       24.48       24.06      1.90 o 
 -11   1   8       11.65       13.94      1.89 o 
 -10   1   8      113.84      109.87      4.14 o 
  -9   1   8       39.68       47.43      2.89 o 
  -8   1   8        2.51        4.60      1.43 o 
  -7   1   8       38.85       40.17      2.53 o 
  -6   1   8      580.42      575.57     10.90 o 
  -5   1   8      153.04      150.90      4.08 o 
  -4   1   8     2503.44     2745.43     32.81 o 
  -3   1   8      236.77      243.96      5.76 o 
  -2   1   8      868.41      811.01     12.15 o 
  -1   1   8      130.92      129.94      3.91 o 
   0   1   8        1.77        5.70      2.85 o 
   1   1   8      159.61      196.68      5.17 o 
   2   1   8      238.21      301.84      6.83 o 
   3   1   8       90.29      113.99      3.55 o 
   4   1   8      104.67       85.68      3.31 o 
   5   1   8      861.00      955.87     16.02 o 
   6   1   8       54.63       51.60      3.00 o 
   7   1   8       19.94       14.16      1.82 o 
   8   1   8        7.10        5.77      1.82 o 
   9   1   8       30.34       21.22      1.97 o 
  10   1   8        5.63        8.86      1.48 o 
 -12   2   8       71.21       75.97      2.92 o 
 -11   2   8        2.97        7.29      1.28 o 
 -10   2   8      112.52      111.49      4.12 o 
  -9   2   8       26.10       28.69      2.47 o 
  -8   2   8      107.33      108.14      4.03 o 
  -7   2   8       14.49       10.26      1.60 o 
  -6   2   8     3388.36     3412.78     41.00 o 
  -5   2   8     6134.85     6184.27     68.32 o 
  -4   2   8     7388.36     7666.02     82.60 o 
  -3   2   8     5720.19     6103.59     66.41 o 
  -2   2   8      679.38      662.34     10.64 o 
  -1   2   8     2066.21     2143.62     26.07 o 
   0   2   8      562.47      580.91      6.94 o 
   1   2   8      963.38     1094.56     15.62 o 
   2   2   8     1551.26     1683.48     22.20 o 
   3   2   8        1.78        3.54      1.12 o 
   4   2   8        9.84        5.90      1.57 o 
   5   2   8      356.02      356.97      8.72 o 
   6   2   8       63.20       53.49      2.94 o 
   7   2   8       10.30        1.13      1.89 o 
   8   2   8      233.95      212.46      5.73 o 
   9   2   8       10.40       10.33      1.77 o 
  10   2   8        0.00       -1.25      1.60 o 
 -12   3   8      229.55      242.98      6.16 o 
 -11   3   8        4.61        3.71      1.50 o 
 -10   3   8      249.05      276.47      7.85 o 
  -9   3   8        2.63        1.98      1.65 o 
  -8   3   8      124.02      125.75      4.31 o 
  -7   3   8      193.61      195.51      5.26 o 
  -6   3   8     2531.56     2649.57     33.38 o 
  -5   3   8     1350.65     1300.89     18.70 o 
  -4   3   8     4959.97     5199.34     58.03 o 
  -3   3   8       47.50       43.40      2.21 o 
  -2   3   8      908.42     1003.08     14.52 o 
  -1   3   8       11.22       15.97      1.42 o 
   0   3   8      489.40      549.86      9.63 o 
   1   3   8       86.74       96.09      3.01 o 
   2   3   8      118.24      156.28      4.89 o 
   3   3   8       21.38       24.86      1.87 o 
   4   3   8      337.33      340.97      8.22 o 
   5   3   8      156.68      116.60      4.18 o 
   6   3   8       83.22       84.59      3.63 o 
   7   3   8       14.02        9.87      1.60 o 
   8   3   8      190.38      143.23      4.57 o 
   9   3   8       33.83       35.27      2.18 o 
  10   3   8       12.62       26.18      1.89 o 
 -12   4   8        2.32        3.43      1.10 o 
 -11   4   8      427.43      449.13      9.74 o 
 -10   4   8      231.11      237.38      7.11 o 
  -9   4   8      372.67      367.33      9.47 o 
  -8   4   8      385.87      400.16      9.68 o 
  -7   4   8        8.34        9.72      1.84 o 
  -6   4   8      426.39      415.02      9.24 o 
  -5   4   8      153.84      135.90      4.05 o 
  -4   4   8      461.13      439.20      8.88 o 
  -3   4   8       44.59       30.81      2.65 o 
  -2   4   8        3.30        7.59      1.34 o 
  -1   4   8     1790.02     1853.33     23.64 o 
   0   4   8     1007.71     1080.08     41.94 o 
   1   4   8      919.51     1056.05     15.66 o 
   2   4   8      236.52      237.24      6.25 o 
   3   4   8        1.83        3.24      1.19 o 
   4   4   8      718.16      675.62     12.61 o 
   5   4   8       40.89       27.28      2.31 o 
   6   4   8      469.25      403.69      9.85 o 
   7   4   8       57.66       43.56      2.80 o 
   8   4   8       25.53       25.23      2.17 o 
   9   4   8        0.01        2.28      1.14 o 
  10   4   8       94.64       96.05      2.93 o 
 -12   5   8        3.58        3.51      1.23 o 
 -11   5   8       12.63        9.66      1.78 o 
 -10   5   8       33.53       38.85      2.72 o 
  -9   5   8       50.09       58.17      3.20 o 
  -8   5   8       38.64       37.30      2.61 o 
  -7   5   8       16.11       18.11      1.89 o 
  -6   5   8        4.84        6.88      1.48 o 
  -5   5   8       43.67       49.03      2.63 o 
  -4   5   8      414.54      431.57      8.98 o 
  -3   5   8      612.09      573.71     10.48 o 
  -2   5   8     1409.11     1593.49     21.37 o 
  -1   5   8       60.62       72.05      2.72 o 
   0   5   8        6.63       27.80     16.69 o 
   1   5   8        5.28        2.48      1.22 o 
   2   5   8       32.73       49.01      2.49 o 
   3   5   8      247.36      210.26      6.29 o 
   4   5   8        1.96        3.14      1.59 o 
   5   5   8       94.61       65.78      3.18 o 
   6   5   8       57.77       55.84      3.06 o 
   7   5   8       10.88       14.94      1.84 o 
   8   5   8       88.90       83.80      3.53 o 
   9   5   8        8.37       12.67      1.56 o 
  10   5   8       29.54       26.36      1.66 o 
 -12   6   8       45.03       40.83      1.92 o 
 -11   6   8        3.25        3.90      1.21 o 
 -10   6   8        7.21        6.04      1.53 o 
  -9   6   8        5.69        8.65      1.74 o 
  -8   6   8      616.36      603.98     12.44 o 
  -7   6   8     1324.54     1285.58     20.15 o 
  -6   6   8      104.54      113.70      3.98 o 
  -5   6   8       70.32       67.56      3.08 o 
  -4   6   8      261.98      257.89      6.92 o 
  -3   6   8      579.45      622.17     11.33 o 
  -2   6   8        3.29        7.84      1.33 o 
  -1   6   8      126.87      123.68      3.70 o 
   0   6   8       28.23       22.73      1.67 o 
   1   6   8      104.64      144.66      4.17 o 
   2   6   8      762.54      855.19     14.37 o 
   3   6   8       10.43        6.43      1.62 o 
   4   6   8       20.63       19.74      1.99 o 
   5   6   8      113.04       88.11      3.78 o 
   6   6   8      137.07      109.82      4.18 o 
   7   6   8      963.94      742.37     13.96 o 
   8   6   8       59.52       72.04      3.21 o 
   9   6   8       74.24       69.80      2.78 o 
 -11   7   8       37.14       40.24      2.19 o 
 -10   7   8       33.16       35.07      2.37 o 
  -9   7   8      290.40      304.83      8.21 o 
  -8   7   8      361.68      385.49      9.56 o 
  -7   7   8        5.99        7.25      1.81 o 
  -6   7   8       45.03       45.89      2.79 o 
  -5   7   8      213.17      219.89      6.70 o 
  -4   7   8      253.19      254.18      7.02 o 
  -3   7   8      134.69      148.16      4.26 o 
  -2   7   8     1006.86     1020.02     16.04 o 
  -1   7   8      244.01      247.31      6.66 o 
   0   7   8       10.33        9.72      1.11 o 
   1   7   8      332.32      336.22      8.16 o 
   2   7   8     1042.74     1074.26     17.16 o 
   3   7   8      259.17      224.56      6.75 o 
   4   7   8       33.54       30.72      2.49 o 
   5   7   8      656.44      494.05     11.02 o 
   6   7   8      377.96      250.16      7.53 o 
   7   7   8       57.64       32.13      2.52 o 
   8   7   8       16.60       11.12      1.62 o 
   9   7   8      109.18      115.98      3.43 o 
 -11   8   8       33.14       34.04      2.01 o 
 -10   8   8       49.08       58.61      2.76 o 
  -9   8   8      149.52      158.71      4.83 o 
  -8   8   8      240.89      236.93      7.26 o 
  -7   8   8      325.86      338.93      8.94 o 
  -6   8   8      745.40      716.06     13.79 o 
  -5   8   8      179.44      169.93      4.95 o 
  -4   8   8      414.42      430.16      9.72 o 
  -3   8   8       65.83       64.40      3.04 o 
  -2   8   8      140.43      129.53      4.12 o 
  -1   8   8      591.65      605.33     11.59 o 
   0   8   8       20.90       22.21      1.77 o 
   1   8   8      370.84      403.57      9.29 o 
   2   8   8       41.61       48.97      2.72 o 
   3   8   8      209.86      211.79      5.61 o 
   4   8   8      444.04      387.23      9.60 o 
   5   8   8     1607.11     1453.04     22.27 o 
   6   8   8       52.56       43.39      2.79 o 
   7   8   8      338.30      348.34      8.49 o 
   8   8   8       45.51       52.10      2.49 o 
   9   8   8      114.26      119.53      3.27 o 
 -11   9   8       80.63       81.02      2.61 o 
 -10   9   8        3.56        4.21      1.38 o 
  -9   9   8       17.60       12.16      2.00 o 
  -8   9   8       30.43       41.17      2.61 o 
  -7   9   8        3.60        6.59      1.58 o 
  -6   9   8      686.10      689.09     13.53 o 
  -5   9   8        0.31        1.10      1.68 o 
  -4   9   8      110.35      115.31      4.13 o 
  -3   9   8       95.90       95.22      3.76 o 
  -2   9   8       25.58       19.84      2.10 o 
  -1   9   8       14.23       18.15      2.12 o 
   0   9   8       37.04       44.80      1.84 o 
   1   9   8     1029.83     1084.07     17.74 o 
   2   9   8      961.92      993.93     16.94 o 
   3   9   8       63.73       58.17      3.17 o 
   4   9   8        0.34        2.50      1.48 o 
   5   9   8        0.91        3.54      1.40 o 
   6   9   8      105.32      105.69      3.91 o 
   7   9   8        3.73        1.28      1.32 o 
   8   9   8        0.46        4.43      1.12 o 
 -10  10   8      104.11      111.82      3.29 o 
  -9  10   8      414.69      421.26      9.00 o 
  -8  10   8       19.60       18.32      1.99 o 
  -7  10   8      982.18      914.35     15.89 o 
  -6  10   8        0.02       -0.37      1.84 o 
  -5  10   8        1.37        0.93      1.97 o 
  -4  10   8      262.74      252.56      7.60 o 
  -3  10   8      175.20      170.27      5.03 o 
  -2  10   8       61.76       61.21      2.99 o 
  -1  10   8      532.07      537.53     11.34 o 
   0  10   8      334.83      345.98     16.08 o 
   1  10   8      119.58      122.06      4.41 o 
   2  10   8        0.04        3.23      1.65 o 
   3  10   8        4.55        3.24      1.91 o 
   4  10   8        0.15        0.73      1.94 o 
   5  10   8       47.60       36.61      2.55 o 
   6  10   8        7.46        7.92      1.69 o 
   7  10   8        5.03        7.33      1.45 o 
   8  10   8        4.30        2.75      1.15 o 
  -9  11   8      140.82      156.41      4.85 o 
  -8  11   8       28.65       33.44      2.34 o 
  -7  11   8      434.76      420.60      9.51 o 
  -6  11   8      219.90      218.35      5.75 o 
  -5  11   8      716.77      691.01     13.44 o 
  -4  11   8      104.24      106.65      4.10 o 
  -3  11   8       51.73       49.48      2.94 o 
  -2  11   8       16.63       15.93      2.07 o 
  -1  11   8      146.69      145.32      4.74 o 
   0  11   8      231.95      222.03     10.09 o 
   1  11   8      810.08      822.38     15.23 o 
   2  11   8       71.35       68.20      3.44 o 
   3  11   8      104.84      108.16      4.12 o 
   4  11   8       12.90       15.26      2.04 o 
   5  11   8        2.37        1.39      1.51 o 
   6  11   8        9.46       11.65      1.61 o 
   7  11   8       31.43       39.51      2.00 o 
  -9  12   8       14.64       12.87      1.42 o 
  -8  12   8      178.83      178.19      5.33 o 
  -7  12   8       76.26       81.73      3.30 o 
  -6  12   8       16.58       17.61      1.96 o 
  -5  12   8      512.05      479.96     10.57 o 
  -4  12   8       14.31       10.85      1.94 o 
  -3  12   8       92.60       80.93      3.53 o 
  -2  12   8        0.40        1.10      1.68 o 
  -1  12   8      238.91      242.92      7.33 o 
   0  12   8      137.69      134.07      3.19 o 
   1  12   8       99.78       97.37      3.88 o 
   2  12   8      929.20      885.20     15.62 o 
   3  12   8        0.63        1.37      1.94 o 
   4  12   8       75.46       75.51      3.34 o 
   5  12   8       51.16       52.31      2.68 o 
   6  12   8      108.35      100.10      3.22 o 
  -8  13   8        2.72        3.71      1.14 o 
  -7  13   8       74.08       83.46      2.98 o 
  -6  13   8       10.27       12.03      1.57 o 
  -5  13   8       93.59       99.93      3.59 o 
  -4  13   8      159.78      157.93      4.73 o 
  -3  13   8      357.29      348.78      8.71 o 
  -2  13   8      147.02      142.08      4.58 o 
  -1  13   8       15.23       16.54      1.95 o 
   0  13   8      737.75      728.97     27.93 o 
   1  13   8       36.88       39.58      2.51 o 
   2  13   8       53.77       52.45      2.89 o 
   3  13   8      177.89      194.08      5.94 o 
   4  13   8        0.02        0.68      1.29 o 
   5  13   8       38.61       42.32      2.23 o 
   6  13   8        2.38        6.40      0.99 o 
  -7  14   8       33.37       32.47      1.80 o 
  -6  14   8        0.09        1.36      0.96 o 
  -5  14   8       43.98       43.74      2.30 o 
  -4  14   8        2.10       -1.00      1.85 o 
  -3  14   8       92.02       79.05      3.29 o 
  -2  14   8      250.69      243.10      6.93 o 
  -1  14   8      588.98      538.44     10.92 o 
   0  14   8      161.46      145.94      3.21 o 
   1  14   8      487.28      526.63     10.63 o 
   2  14   8        6.60       10.01      1.48 o 
   3  14   8       30.20       29.02      2.10 o 
   4  14   8        0.80       -0.98      1.38 o 
   5  14   8        4.68        3.74      1.06 o 
  -5  15   8      427.16      421.35      8.12 o 
  -4  15   8        0.08        1.03      1.33 o 
  -3  15   8       21.01       17.67      1.71 o 
  -2  15   8       91.12       96.54      3.39 o 
  -1  15   8      198.48      194.86      5.74 o 
   0  15   8        1.30        0.37      1.09 o 
   1  15   8       37.66       33.72      2.18 o 
   2  15   8       18.74       20.09      1.76 o 
   3  15   8        1.77        0.97      1.18 o 
  -3  16   8       94.42      100.38      2.94 o 
  -2  16   8       48.13       50.54      2.16 o 
  -1  16   8        9.18        9.90      1.28 o 
   0  16   8      123.36      117.42      2.67 o 
   1  16   8      127.14      144.34      4.16 o 
 -12   1   9       63.19       63.13      2.71 o 
 -11   1   9       25.20       24.86      1.97 o 
 -10   1   9       87.13       88.55      3.61 o 
  -9   1   9     1178.29     1132.99     18.60 o 
  -8   1   9      619.81      555.80     11.68 o 
  -7   1   9       80.41       83.15      3.53 o 
  -6   1   9       11.58       15.66      1.78 o 
  -5   1   9      611.49      623.93     11.33 o 
  -4   1   9     2418.12     2422.86     30.07 o 
  -3   1   9      355.06      366.65      7.65 o 
  -2   1   9      743.34      845.11     13.02 o 
  -1   1   9     1088.57     1253.56     17.39 o 
   0   1   9      460.44      531.59      6.80 o 
   1   1   9       21.31       41.68      2.18 o 
   2   1   9      180.95      202.08      5.75 o 
   3   1   9       12.12       13.06      1.58 o 
   4   1   9       10.47       12.84      1.58 o 
   5   1   9        7.38       15.36      2.04 o 
   6   1   9        2.03        2.37      1.41 o 
   7   1   9        6.66        6.68      1.72 o 
   8   1   9      209.24      193.88      5.33 o 
   9   1   9       36.58       31.50      2.21 o 
  10   1   9       16.77       20.46      1.78 o 
 -12   2   9       48.89       53.42      2.42 o 
 -11   2   9       86.10       71.68      3.16 o 
 -10   2   9      220.83      231.41      7.07 o 
  -9   2   9       31.27       34.64      2.62 o 
  -8   2   9      537.70      482.02     10.78 o 
  -7   2   9       76.53       82.69      3.55 o 
  -6   2   9     1072.24     1076.97     17.05 o 
  -5   2   9       13.91        7.62      2.20 o 
  -4   2   9       71.85       97.72      3.32 o 
  -3   2   9     1045.91     1114.10     16.24 o 
  -2   2   9     2951.65     3288.52     38.42 o 
  -1   2   9     3997.38     4490.94     50.54 o 
   0   2   9        3.86       14.49      8.19 o 
   1   2   9      108.37      118.14      3.55 o 
   2   2   9        0.22       -0.42      1.29 o 
   3   2   9      114.34      122.23      3.94 o 
   4   2   9      138.63      121.52      4.11 o 
   5   2   9     2494.99     2495.52     32.95 o 
   6   2   9       78.74       70.12      3.49 o 
   7   2   9     1054.52      856.92     15.44 o 
   8   2   9      248.14      221.31      6.82 o 
   9   2   9       30.10       32.83      2.01 o 
  10   2   9        0.85        1.62      1.38 o 
 -12   3   9        6.05        6.33      1.27 o 
 -11   3   9        0.36        1.95      1.42 o 
 -10   3   9      229.06      217.99      5.73 o 
  -9   3   9       54.32       52.10      3.08 o 
  -8   3   9       16.28       20.89      2.10 o 
  -7   3   9       20.58       19.24      1.99 o 
  -6   3   9     1207.99     1198.18     18.49 o 
  -5   3   9       34.47       31.35      2.50 o 
  -4   3   9      766.30      749.03     12.70 o 
  -3   3   9       85.31       67.39      2.81 o 
  -2   3   9      894.51      844.03     13.29 o 
  -1   3   9      206.87      193.76      5.35 o 
   0   3   9      251.78      243.15      4.39 o 
   1   3   9      474.28      537.82     10.15 o 
   2   3   9        5.29        6.99      1.51 o 
   3   3   9       90.38      100.11      3.55 o 
   4   3   9       12.03       14.42      1.88 o 
   5   3   9        2.33        3.16      1.47 o 
   6   3   9      317.60      299.14      8.46 o 
   7   3   9      134.11      126.35      4.42 o 
   8   3   9      245.24      203.47      5.38 o 
   9   3   9       99.42      114.40      3.68 o 
  10   3   9      108.85      124.13      3.30 o 
 -12   4   9        6.56        7.93      1.19 o 
 -11   4   9       28.59       30.55      2.14 o 
 -10   4   9       12.50       19.52      2.07 o 
  -9   4   9       38.19       44.38      2.67 o 
  -8   4   9        0.82        1.29      1.70 o 
  -7   4   9        1.83       -1.24      1.93 o 
  -6   4   9       16.29       13.26      1.82 o 
  -5   4   9      425.82      398.79      8.97 o 
  -4   4   9      214.17      190.77      5.74 o 
  -3   4   9      182.97      177.00      5.30 o 
  -2   4   9     1164.15     1224.45     17.70 o 
  -1   4   9      103.57       97.53      3.20 o 
   0   4   9        0.16        3.27      1.34 o 
   1   4   9     1357.66     1522.11     21.19 o 
   2   4   9       11.88       14.91      1.65 o 
   3   4   9      109.72      123.74      4.07 o 
   4   4   9       31.65       25.98      2.26 o 
   5   4   9      936.78      726.38     13.99 o 
   6   4   9     1385.73     1180.69     19.27 o 
   7   4   9       43.72       26.94      2.26 o 
   8   4   9       14.52        6.96      1.53 o 
   9   4   9        7.10        1.89      1.43 o 
 -12   5   9       41.59       38.25      1.89 o 
 -11   5   9       90.53       79.08      3.05 o 
 -10   5   9      118.66      119.07      4.01 o 
  -9   5   9      176.79      171.91      5.11 o 
  -8   5   9      312.00      316.86      8.60 o 
  -7   5   9        0.22        3.38      1.24 o 
  -6   5   9       36.39       35.33      2.44 o 
  -5   5   9       91.15      104.33      3.81 o 
  -4   5   9      220.47      198.70      6.05 o 
  -3   5   9      329.99      352.20      8.06 o 
  -2   5   9      202.02      205.20      5.86 o 
  -1   5   9      197.67      232.02      6.24 o 
   0   5   9     1647.53     1877.05     85.00 o 
   1   5   9       21.46       23.30      1.85 o 
   2   5   9       50.64       55.36      2.84 o 
   3   5   9      537.37      564.78     11.46 o 
   4   5   9       34.86       47.07      2.80 o 
   5   5   9        0.81        3.75      1.78 o 
   6   5   9       62.37       48.82      3.04 o 
   7   5   9       55.06       52.03      2.93 o 
   8   5   9       28.17       19.80      2.05 o 
   9   5   9       46.86       39.91      2.16 o 
 -11   6   9       96.57       87.21      3.15 o 
 -10   6   9      123.21      145.34      4.46 o 
  -9   6   9      442.67      421.27      9.83 o 
  -8   6   9       42.09       42.33      2.73 o 
  -7   6   9       23.36       27.35      2.55 o 
  -6   6   9       72.06       72.34      3.38 o 
  -5   6   9      550.82      536.57     11.07 o 
  -4   6   9       45.14       45.98      2.62 o 
  -3   6   9        1.76        4.26      1.43 o 
  -2   6   9      391.24      399.04      8.81 o 
  -1   6   9      367.62      367.34      8.35 o 
   0   6   9      262.47      253.06      6.93 o 
   1   6   9      337.92      342.75      8.31 o 
   2   6   9      263.50      304.45      7.92 o 
   3   6   9      381.93      324.53      8.40 o 
   4   6   9      112.62      110.84      4.09 o 
   5   6   9        2.45        4.77      1.81 o 
   6   6   9      448.48      318.33      8.56 o 
   7   6   9        0.46        1.18      1.56 o 
   8   6   9       17.97       15.48      1.87 o 
   9   6   9        4.82        6.22      1.21 o 
 -11   7   9       49.34       48.37      2.27 o 
 -10   7   9      982.43     1014.23     16.01 o 
  -9   7   9      108.42       97.42      3.80 o 
  -8   7   9       40.34       41.52      2.69 o 
  -7   7   9        7.03        6.42      1.73 o 
  -6   7   9      145.87      157.49      4.82 o 
  -5   7   9      561.34      518.35     11.06 o 
  -4   7   9       30.10       51.65      2.70 o 
  -3   7   9       39.86       50.80      2.64 o 
  -2   7   9      276.59      254.16      7.07 o 
  -1   7   9      785.24      740.98     13.25 o 
   0   7   9      153.72      161.06      5.23 o 
   1   7   9      536.97      557.80     11.37 o 
   2   7   9       78.38       86.80      3.60 o 
   3   7   9       45.60       45.69      2.78 o 
   4   7   9      901.31      820.79     15.08 o 
   5   7   9      183.00      151.68      4.92 o 
   6   7   9       16.66       18.75      2.18 o 
   7   7   9       31.35       31.74      2.34 o 
   8   7   9        4.18        0.00      1.60 o 
   9   7   9      177.72      162.83      4.44 o 
 -11   8   9       21.57       20.63      1.57 o 
 -10   8   9       35.87       50.76      2.39 o 
  -9   8   9      125.63      125.40      4.16 o 
  -8   8   9       82.19       76.94      3.44 o 
  -7   8   9      136.49      130.81      4.58 o 
  -6   8   9       12.19       13.82      1.95 o 
  -5   8   9       63.72       63.87      3.42 o 
  -4   8   9        4.48        4.95      1.58 o 
  -3   8   9        8.39        7.35      1.54 o 
  -2   8   9       14.79       17.61      1.84 o 
  -1   8   9      360.66      368.05      8.96 o 
   0   8   9      104.91      107.82     10.35 o 
   1   8   9       41.46       42.70      2.69 o 
   2   8   9      604.71      627.64     12.58 o 
   3   8   9       56.81       53.99      3.03 o 
   4   8   9      346.63      289.46      8.10 o 
   5   8   9       22.58       14.47      2.04 o 
   6   8   9        7.45        8.18      2.07 o 
   7   8   9        0.32       -0.15      1.63 o 
   8   8   9       16.59       18.85      1.72 o 
 -10   9   9        0.35        0.66      1.54 o 
  -9   9   9        2.27        3.70      1.39 o 
  -8   9   9        2.76        1.32      1.95 o 
  -7   9   9      372.26      373.82      9.34 o 
  -6   9   9      167.87      164.13      4.95 o 
  -5   9   9      804.60      791.24     14.66 o 
  -4   9   9       53.97       53.57      2.99 o 
  -3   9   9      424.70      421.27      9.78 o 
  -2   9   9       95.37      100.51      3.80 o 
  -1   9   9      564.42      517.73     11.08 o 
   0   9   9      179.41      163.21      8.74 o 
   1   9   9      127.67      124.79      4.50 o 
   2   9   9       90.19       97.93      4.01 o 
   3   9   9       53.51       49.06      2.93 o 
   4   9   9      141.44      129.46      4.45 o 
   5   9   9       80.28       78.10      3.37 o 
   6   9   9       14.43        9.15      1.52 o 
   7   9   9       31.74       24.00      1.83 o 
   8   9   9       48.35       51.67      2.20 o 
 -10  10   9       48.42       48.60      2.17 o 
  -9  10   9        0.87        1.24      1.21 o 
  -8  10   9      135.48      127.61      4.17 o 
  -7  10   9      165.72      171.72      4.99 o 
  -6  10   9       36.02       38.73      2.65 o 
  -5  10   9      169.66      174.11      5.13 o 
  -4  10   9        4.12        1.48      1.89 o 
  -3  10   9      697.40      699.23     13.60 o 
  -2  10   9       68.18       77.26      3.41 o 
  -1  10   9       60.45       57.30      3.16 o 
   0  10   9      239.26      231.19     11.44 o 
   1  10   9      258.53      292.41      8.26 o 
   2  10   9     2744.32     2814.37     36.66 o 
   3  10   9      150.82      162.68      5.08 o 
   4  10   9       74.35       63.61      3.16 o 
   5  10   9        7.00        3.49      1.61 o 
   6  10   9       31.72       22.07      2.02 o 
   7  10   9      117.50      104.95      3.18 o 
  -9  11   9       11.81       10.76      1.43 o 
  -8  11   9       53.09       53.93      2.63 o 
  -7  11   9        1.56        1.84      1.27 o 
  -6  11   9      100.95      101.46      3.82 o 
  -5  11   9      544.51      531.76     11.36 o 
  -4  11   9       34.95       36.80      2.69 o 
  -3  11   9      130.17      118.36      4.34 o 
  -2  11   9        4.47        1.97      1.56 o 
  -1  11   9       87.43       88.74      3.77 o 
   0  11   9      494.43      499.99     35.38 o 
   1  11   9      114.14      115.10      4.21 o 
   2  11   9      323.37      341.02      8.87 o 
   3  11   9      453.09      467.60     10.47 o 
   4  11   9       50.33       54.95      2.91 o 
   5  11   9       19.26       23.80      2.00 o 
   6  11   9       57.58       52.70      2.43 o 
   7  11   9        2.23        2.42      0.98 o 
  -8  12   9      112.15      104.68      3.31 o 
  -7  12   9        5.49        4.68      1.35 o 
  -6  12   9       26.93       25.28      2.11 o 
  -5  12   9       10.25       11.69      1.67 o 
  -4  12   9      319.53      311.67      8.29 o 
  -3  12   9      334.58      337.19      8.73 o 
  -2  12   9      260.72      244.55      7.29 o 
  -1  12   9        8.63        7.77      1.85 o 
   0  12   9      139.56      129.96      4.63 o 
   1  12   9        0.00        2.37      1.49 o 
   2  12   9      241.79      247.61      7.22 o 
   3  12   9      121.35      123.72      4.09 o 
   4  12   9      105.22       85.38      3.21 o 
   5  12   9       11.43        8.78      1.49 o 
   6  12   9       39.33       40.07      1.99 o 
  -7  13   9       90.16       80.43      2.90 o 
  -6  13   9        3.18        4.70      1.26 o 
  -5  13   9        2.30        2.30      1.26 o 
  -4  13   9       25.52       25.85      2.14 o 
  -3  13   9       58.93       58.29      3.01 o 
  -2  13   9       35.23       30.76      2.41 o 
  -1  13   9      240.22      221.78      6.78 o 
   0  13   9      578.03      607.53     22.97 o 
   1  13   9        1.47        3.87      1.58 o 
   2  13   9      229.89      213.67      6.40 o 
   3  13   9        0.02        3.34      1.25 o 
   4  13   9        6.31        8.42      1.44 o 
   5  13   9       39.31       39.24      1.84 o 
  -6  14   9      107.86       99.17      3.12 o 
  -5  14   9      176.81      195.45      5.55 o 
  -4  14   9      215.70      233.77      6.38 o 
  -3  14   9        1.43        6.09      1.41 o 
  -2  14   9        8.90        9.24      1.64 o 
  -1  14   9       23.35       18.98      2.11 o 
   0  14   9      190.28      201.62      5.94 o 
   1  14   9        2.16       -1.65      1.87 o 
   2  14   9       58.48       66.42      2.82 o 
   3  14   9        1.44        0.22      1.53 o 
   4  14   9        1.13        1.26      0.98 o 
  -5  15   9       34.20       36.82      1.92 o 
  -4  15   9       28.66       32.28      1.90 o 
  -3  15   9       25.23       25.14      1.74 o 
  -2  15   9      139.03      143.38      3.90 o 
  -1  15   9       23.06       23.25      1.79 o 
   0  15   9       40.95       37.42      2.64 o 
   1  15   9       16.05       17.84      1.72 o 
   2  15   9       49.96       48.94      2.20 o 
 -12   0  10      139.43      138.44      3.70 o 
 -11   0  10       14.54       12.26      1.75 o 
 -10   0  10       34.00       21.27      2.19 o 
  -9   0  10       27.93       23.86      2.17 o 
  -8   0  10        0.06        0.37      1.52 o 
  -7   0  10      481.50      487.24     10.67 o 
  -6   0  10       28.97       32.01      2.23 o 
  -5   0  10      122.21      133.41      4.06 o 
  -4   0  10        0.01        1.70      1.06 o 
  -3   0  10       21.98       17.06      1.56 o 
  -2   0  10       28.70       34.45      2.11 o 
  -1   0  10       54.59       61.96      2.59 o 
   0   0  10       23.06       27.01      2.01 o 
   1   0  10       21.82       29.53      2.00 o 
   2   0  10     3535.25     4029.91     47.54 o 
   3   0  10      213.86      236.16      6.89 o 
   4   0  10      407.99      465.01     10.37 o 
   5   0  10     1321.33     1423.99     21.83 o 
   6   0  10     1021.81     1135.50     18.66 o 
   7   0  10       68.12       90.79      3.83 o 
   8   0  10      154.82      180.34      4.91 o 
   9   0  10        0.06       -1.05      1.80 o 
 -12   1  10       22.73       28.14      1.83 o 
 -11   1  10        7.03        4.95      1.47 o 
 -10   1  10        0.46       -0.34      2.15 o 
  -9   1  10      122.68      129.46      4.51 o 
  -8   1  10      208.12      199.41      5.56 o 
  -7   1  10      849.22      777.63     14.30 o 
  -6   1  10        0.72        5.06      1.42 o 
  -5   1  10       12.77       12.75      1.75 o 
  -4   1  10      112.71      130.17      3.95 o 
  -3   1  10      173.40      163.55      5.09 o 
  -2   1  10      259.15      260.61      6.55 o 
  -1   1  10      343.45      339.42      7.60 o 
   0   1  10     2721.56     3153.40     51.09 o 
   1   1  10      548.33      691.75     12.24 o 
   2   1  10      241.68      314.21      7.77 o 
   3   1  10       53.76       63.66      3.05 o 
   4   1  10     1080.86     1256.40     19.71 o 
   5   1  10      150.67      174.71      5.22 o 
   6   1  10       22.05       27.79      2.38 o 
   7   1  10       95.38      133.41      4.51 o 
   8   1  10       14.90       15.14      1.83 o 
   9   1  10        0.83       -0.35      1.71 o 
 -12   2  10        1.83        3.20      1.13 o 
 -11   2  10       99.39      103.92      3.58 o 
 -10   2  10        0.14        0.90      1.32 o 
  -9   2  10       73.95       72.66      3.52 o 
  -8   2  10      124.76      119.26      4.39 o 
  -7   2  10      498.68      452.06     10.31 o 
  -6   2  10      667.75      646.09     12.43 o 
  -5   2  10      857.99      848.49     14.41 o 
  -4   2  10      139.59      133.80      4.03 o 
  -3   2  10      132.67      106.97      3.43 o 
  -2   2  10        0.03        2.23      1.31 o 
  -1   2  10     1418.72     1417.19     19.85 o 
   0   2  10      456.80      480.47      6.80 o 
   1   2  10      111.21      129.16      3.96 o 
   2   2  10      113.76      140.16      4.25 o 
   3   2  10        0.14        1.12      1.55 o 
   4   2  10        0.77        1.32      1.49 o 
   5   2  10      392.98      438.83     10.24 o 
   6   2  10      152.67      139.56      4.72 o 
   7   2  10       14.41       11.99      1.73 o 
   8   2  10       62.62       48.55      2.66 o 
   9   2  10      153.83      161.07      4.93 o 
 -12   3  10        6.65        9.34      1.32 o 
 -11   3  10        9.92       12.36      1.65 o 
 -10   3  10      123.38      132.18      4.29 o 
  -9   3  10      675.27      644.08     12.85 o 
  -8   3  10      371.57      340.10      8.96 o 
  -7   3  10      244.54      199.31      5.53 o 
  -6   3  10     1531.61     1395.73     20.94 o 
  -5   3  10      217.22      232.32      6.74 o 
  -4   3  10      273.87      275.85      7.16 o 
  -3   3  10        0.08        1.61      1.21 o 
  -2   3  10      946.07      927.99     14.74 o 
  -1   3  10     1683.05     1874.08     24.81 o 
   0   3  10      155.67      186.30     13.61 o 
   1   3  10      354.98      404.06      8.96 o 
   2   3  10     1256.53     1376.23     20.41 o 
   3   3  10       10.73        8.69      1.81 o 
   4   3  10       12.64       14.69      1.96 o 
   5   3  10        5.57        1.70      2.38 o 
   6   3  10       43.56       47.64      2.90 o 
   7   3  10       20.55       21.04      1.96 o 
   8   3  10       32.90       30.31      2.22 o 
   9   3  10        0.06        0.00      1.25 o 
 -12   4  10       85.52       86.77      2.64 o 
 -11   4  10      108.29      107.39      3.50 o 
 -10   4  10       44.14       43.11      2.78 o 
  -9   4  10       75.59       70.77      3.30 o 
  -8   4  10      329.47      327.94      8.76 o 
  -7   4  10        6.96        6.07      1.61 o 
  -6   4  10      153.58      160.53      4.80 o 
  -5   4  10      228.27      198.20      5.30 o 
  -4   4  10      127.88      128.48      4.05 o 
  -3   4  10       37.21       34.27      2.17 o 
  -2   4  10        0.88        2.03      1.12 o 
  -1   4  10      594.13      634.52     11.60 o 
   0   4  10     1411.95     1579.89     54.75 o 
   1   4  10       14.52       14.66      1.89 o 
   2   4  10      184.86      193.74      5.25 o 
   3   4  10       80.03       74.50      3.36 o 
   4   4  10      336.32      320.93      8.69 o 
   5   4  10      422.34      378.13      9.57 o 
   6   4  10      128.03      126.81      4.47 o 
   7   4  10       51.74       41.96      2.47 o 
   8   4  10       20.58       19.63      1.76 o 
   9   4  10       20.89       14.27      1.54 o 
 -11   5  10       48.09       43.09      2.33 o 
 -10   5  10       16.22       19.83      1.99 o 
  -9   5  10       49.89       56.77      2.89 o 
  -8   5  10      413.72      414.52      9.87 o 
  -7   5  10       96.37       98.34      3.92 o 
  -6   5  10      640.25      605.70     12.26 o 
  -5   5  10     1194.28     1210.23     18.93 o 
  -4   5  10      100.75       92.47      3.57 o 
  -3   5  10        6.71        6.76      1.51 o 
  -2   5  10        0.54        1.01      1.10 o 
  -1   5  10        3.00        3.04      1.36 o 
   0   5  10      101.66       97.85      3.45 o 
   1   5  10      311.65      324.99      8.15 o 
   2   5  10       84.66       89.88      3.62 o 
   3   5  10      797.02      740.35     13.87 o 
   4   5  10      386.14      357.35      9.05 o 
   5   5  10     2162.42     1819.59     26.25 o 
   6   5  10       25.04       29.86      2.37 o 
   7   5  10        0.56        0.81      1.67 o 
   8   5  10        4.50        3.05      1.28 o 
   9   5  10        8.99        7.27      1.36 o 
 -11   6  10       88.47       82.83      2.90 o 
 -10   6  10        0.53        2.10      1.29 o 
  -9   6  10        1.60        0.84      1.73 o 
  -8   6  10        8.85        6.40      1.72 o 
  -7   6  10      639.44      616.56     12.58 o 
  -6   6  10        0.65       -1.64      1.97 o 
  -5   6  10       38.34       35.34      2.42 o 
  -4   6  10       32.80       36.16      2.41 o 
  -3   6  10        0.58        3.07      1.16 o 
  -2   6  10      161.76      152.36      4.53 o 
  -1   6  10      270.55      298.21      7.69 o 
   0   6  10      901.71      879.14     44.31 o 
   1   6  10      108.52      106.90      3.88 o 
   2   6  10     2112.75     2226.67     30.07 o 
   3   6  10       17.42       25.91      2.30 o 
   4   6  10      149.26      155.93      4.96 o 
   5   6  10       22.48       11.96      1.81 o 
   6   6  10       12.43        8.66      1.66 o 
   7   6  10       22.24       27.81      1.98 o 
   8   6  10       32.11       23.92      1.89 o 
 -11   7  10        0.42        0.56      1.28 o 
 -10   7  10      124.04      121.16      3.81 o 
  -9   7  10       47.70       44.26      2.53 o 
  -8   7  10      181.34      175.67      5.21 o 
  -7   7  10      224.94      206.06      5.69 o 
  -6   7  10     1552.63     1524.35     22.90 o 
  -5   7  10       25.57       33.72      2.35 o 
  -4   7  10      263.73      252.04      7.37 o 
  -3   7  10       58.93       51.13      2.77 o 
  -2   7  10       88.93       80.73      3.41 o 
  -1   7  10      186.83      199.63      5.37 o 
   0   7  10      323.91      322.41     22.46 o 
   1   7  10      934.46      978.39     16.69 o 
   2   7  10       96.27       91.83      3.73 o 
   3   7  10        0.56        3.26      1.58 o 
   4   7  10        4.33        5.41      1.66 o 
   5   7  10      112.83       99.05      3.93 o 
   6   7  10        1.69        4.01      1.49 o 
   7   7  10        4.96        4.23      1.37 o 
   8   7  10       64.21       58.72      2.48 o 
 -10   8  10       77.10       91.45      3.06 o 
  -9   8  10        1.65        4.48      1.48 o 
  -8   8  10       14.79       14.83      1.98 o 
  -7   8  10      154.40      149.65      4.87 o 
  -6   8  10      125.71      130.55      4.44 o 
  -5   8  10        3.30        3.45      1.72 o 
  -4   8  10      217.55      206.35      5.64 o 
  -3   8  10        4.03        7.18      1.55 o 
  -2   8  10       71.36       64.44      3.19 o 
  -1   8  10       22.04       11.00      1.89 o 
   0   8  10       20.15       18.81      1.43 o 
   1   8  10      818.10      849.12     15.35 o 
   2   8  10        3.51        9.41      1.56 o 
   3   8  10       75.32       66.28      3.39 o 
   4   8  10      107.11       89.62      3.77 o 
   5   8  10      174.89      171.42      4.97 o 
   6   8  10       11.06       13.85      1.78 o 
   7   8  10        2.57        3.52      1.30 o 
   8   8  10        1.20        3.81      1.05 o 
 -10   9  10      186.49      173.36      4.89 o 
  -9   9  10      386.92      347.74      7.92 o 
  -8   9  10       40.51       39.26      2.48 o 
  -7   9  10       13.48       15.89      1.89 o 
  -6   9  10       16.35       18.66      2.05 o 
  -5   9  10        4.65        5.16      1.81 o 
  -4   9  10       43.88       43.75      2.64 o 
  -3   9  10      320.83      309.58      8.36 o 
  -2   9  10       54.25       65.97      3.25 o 
  -1   9  10        0.02       -1.10      1.80 o 
   0   9  10      121.83      131.38      4.24 o 
   1   9  10      510.26      566.50     12.06 o 
   2   9  10      803.70      853.63     15.53 o 
   3   9  10      445.14      421.38     10.08 o 
   4   9  10        0.99        0.89      1.84 o 
   5   9  10        0.05       -0.81      1.65 o 
   6   9  10        9.40        1.67      2.02 o 
   7   9  10       36.51       43.33      2.09 o 
  -9  10  10       11.36       12.12      1.59 o 
  -8  10  10       56.53       56.20      2.78 o 
  -7  10  10       95.58       96.05      3.65 o 
  -6  10  10      476.13      450.02     10.16 o 
  -5  10  10      150.11      133.75      4.48 o 
  -4  10  10      223.55      212.39      5.73 o 
  -3  10  10      627.80      614.58     12.47 o 
  -2  10  10      152.04      145.96      4.72 o 
  -1  10  10       16.20       18.11      1.97 o 
   0  10  10       52.22       54.52      2.17 o 
   1  10  10        3.89        4.00      1.77 o 
   2  10  10      153.23      126.73      4.45 o 
   3  10  10      123.50      162.82      4.98 o 
   4  10  10       23.51       26.85      2.18 o 
   5  10  10        7.32        4.79      1.48 o 
   6  10  10       35.50       43.61      2.29 o 
   7  10  10        5.48        7.81      1.05 o 
  -9  11  10        4.30        6.26      1.11 o 
  -8  11  10      265.65      261.51      6.51 o 
  -7  11  10      191.46      192.08      5.90 o 
  -6  11  10       41.03       34.28      2.47 o 
  -5  11  10      294.79      296.29      8.13 o 
  -4  11  10      236.33      235.92      7.19 o 
  -3  11  10     1053.54     1040.76     17.47 o 
  -2  11  10       25.04       23.62      2.35 o 
  -1  11  10       58.32       52.83      2.91 o 
   0  11  10      179.78      198.39      8.71 o 
   1  11  10       16.97       21.43      2.00 o 
   2  11  10       12.05       11.52      1.92 o 
   3  11  10        5.00        5.58      1.77 o 
   4  11  10       57.14       61.55      2.88 o 
   5  11  10        8.84        4.79      1.37 o 
   6  11  10       17.54       14.20      1.41 o 
  -8  12  10        4.66        2.42      1.12 o 
  -7  12  10       15.10       16.35      1.69 o 
  -6  12  10       18.49       23.55      1.91 o 
  -5  12  10        2.32        5.58      1.50 o 
  -4  12  10       34.42       33.16      2.36 o 
  -3  12  10        2.74        4.68      1.75 o 
  -2  12  10      508.90      502.44     10.82 o 
  -1  12  10      309.86      298.82      7.95 o 
   0  12  10      313.51      285.84     12.38 o 
   1  12  10      234.82      248.22      7.17 o 
   2  12  10       13.04       10.74      1.73 o 
   3  12  10       45.81       37.71      2.26 o 
   4  12  10        2.31        1.43      1.22 o 
   5  12  10        3.92        6.56      1.26 o 
  -7  13  10       28.84       24.90      1.62 o 
  -6  13  10      154.06      142.23      3.84 o 
  -5  13  10       18.21       16.20      1.71 o 
  -4  13  10      174.99      174.30      4.69 o 
  -3  13  10       90.07       87.57      3.36 o 
  -2  13  10       24.37       22.15      2.00 o 
  -1  13  10      531.02      504.35     10.35 o 
   0  13  10       79.65       78.41      2.56 o 
   1  13  10      436.48      442.74      9.50 o 
   2  13  10        5.76       11.08      1.48 o 
   3  13  10       44.10       58.35      2.50 o 
   4  13  10        2.57        0.50      1.30 o 
  -6  14  10       44.35       37.62      1.87 o 
  -5  14  10       46.86       56.92      2.31 o 
  -4  14  10        4.57        2.97      1.22 o 
  -3  14  10       20.25       17.41      1.70 o 
  -2  14  10       99.56      114.70      3.60 o 
  -1  14  10       15.21       15.20      1.55 o 
   0  14  10      121.72      105.85      5.36 o 
   1  14  10       16.27       20.15      1.71 o 
   2  14  10        0.79        1.28      1.02 o 
   3  14  10        4.76        6.22      1.09 o 
  -4  15  10      272.95      264.25      5.78 o 
  -3  15  10       10.07       10.75      1.26 o 
  -2  15  10       23.37       26.29      1.70 o 
  -1  15  10      138.10      141.54      3.64 o 
   0  15  10      253.94      260.67      8.05 o 
   1  15  10       13.27       17.14      1.44 o 
 -12   1  11      131.80      141.11      4.15 o 
 -11   1  11       12.29       12.38      1.60 o 
 -10   1  11        1.62        3.20      1.25 o 
  -9   1  11      201.41      202.02      5.52 o 
  -8   1  11        1.14        1.66      2.00 o 
  -7   1  11     1640.06     1561.64     23.18 o 
  -6   1  11       94.26       91.52      3.83 o 
  -5   1  11      211.04      195.63      5.25 o 
  -4   1  11     1172.63     1192.67     18.29 o 
  -3   1  11      127.58      113.37      3.74 o 
  -2   1  11        1.30        3.63      1.45 o 
  -1   1  11       25.19       23.78      1.96 o 
   0   1  11      401.33      421.81      8.29 o 
   1   1  11      178.64      197.90      6.11 o 
   2   1  11      490.01      552.04     11.34 o 
   3   1  11     1394.63     1541.92     22.85 o 
   4   1  11      173.74      219.73      5.86 o 
   5   1  11      236.12      274.25      7.96 o 
   6   1  11      107.50      118.09      4.33 o 
   7   1  11      512.22      594.88     11.79 o 
   8   1  11        9.26       11.72      1.53 o 
   9   1  11       17.86       21.05      1.95 o 
 -12   2  11      129.13      131.93      4.01 o 
 -11   2  11      243.03      214.70      6.02 o 
 -10   2  11        0.00        1.58      1.62 o 
  -9   2  11        1.47        2.13      1.39 o 
  -8   2  11        0.52        3.81      1.51 o 
  -7   2  11      717.22      676.74     13.22 o 
  -6   2  11     6037.04     5921.38     67.78 o 
  -5   2  11        7.72        6.24      1.67 o 
  -4   2  11      156.09      156.62      4.54 o 
  -3   2  11       62.17       72.45      3.05 o 
  -2   2  11       48.78       57.87      2.72 o 
  -1   2  11       86.51      105.12      3.58 o 
   0   2  11      826.90      916.14     17.22 o 
   1   2  11      377.15      436.70      9.68 o 
   2   2  11      109.63      110.75      4.09 o 
   3   2  11      484.53      531.30     11.40 o 
   4   2  11       14.79       17.01      2.23 o 
   5   2  11      886.37     1019.41     17.36 o 
   6   2  11      286.62      253.81      7.45 o 
   7   2  11      308.67      300.81      7.92 o 
   8   2  11       33.79       25.20      1.89 o 
   9   2  11        0.22       -1.19      1.80 o 
 -11   3  11       44.84       50.99      2.47 o 
 -10   3  11       28.90       32.24      2.22 o 
  -9   3  11      535.33      501.63     10.93 o 
  -8   3  11       31.12       30.75      2.56 o 
  -7   3  11       23.68       26.34      2.47 o 
  -6   3  11      582.03      543.45     11.50 o 
  -5   3  11       25.45       30.65      2.24 o 
  -4   3  11      364.79      366.29      8.70 o 
  -3   3  11      436.60      458.08      9.82 o 
  -2   3  11      458.93      385.96      8.88 o 
  -1   3  11      313.20      337.42      8.17 o 
   0   3  11      506.63      530.32     19.63 o 
   1   3  11        4.11        7.25      1.57 o 
   2   3  11     1779.39     1878.76     26.30 o 
   3   3  11      401.56      462.15     10.59 o 
   4   3  11        3.76       11.06      1.89 o 
   5   3  11      413.87      455.81     10.59 o 
   6   3  11       19.59       18.42      1.96 o 
   7   3  11       39.09       43.70      2.54 o 
   8   3  11      149.54      150.05      4.10 o 
 -11   4  11       15.80       21.43      1.72 o 
 -10   4  11      270.91      265.13      7.12 o 
  -9   4  11        1.36        0.68      1.81 o 
  -8   4  11       35.71       40.00      2.64 o 
  -7   4  11       13.96       55.49      3.05 o 
  -6   4  11     1246.76     1121.25     18.30 o 
  -5   4  11     1129.13     1032.69     17.14 o 
  -4   4  11      379.75      366.10      8.87 o 
  -3   4  11        1.72        3.03      1.49 o 
  -2   4  11        1.94        0.80      1.56 o 
  -1   4  11        9.08        8.19      1.73 o 
   0   4  11       10.27        8.99      1.17 o 
   1   4  11     1508.19     1696.84     24.27 o 
   2   4  11      226.77      225.80      5.90 o 
   3   4  11        6.20        5.57      1.73 o 
   4   4  11       21.22       17.42      2.40 o 
   5   4  11      137.65      109.18      4.24 o 
   6   4  11        5.05        6.39      1.83 o 
   7   4  11       19.89       19.25      1.99 o 
   8   4  11       59.54       64.88      2.74 o 
 -11   5  11       45.28       46.81      2.19 o 
 -10   5  11       92.05       88.15      3.36 o 
  -9   5  11        1.63        0.50      1.69 o 
  -8   5  11       30.93       34.35      2.61 o 
  -7   5  11       35.91       33.97      2.54 o 
  -6   5  11      119.53      126.19      4.49 o 
  -5   5  11      548.97      540.06     11.46 o 
  -4   5  11       26.19       24.20      2.01 o 
  -3   5  11        5.75        6.85      1.46 o 
  -2   5  11      208.37      221.86      6.69 o 
  -1   5  11      108.36      106.05      3.86 o 
   0   5  11      270.80      280.45     13.71 o 
   1   5  11       21.32       13.02      2.08 o 
   2   5  11      586.69      622.87     12.60 o 
   3   5  11       68.93       80.87      3.65 o 
   4   5  11      307.30      285.73      8.19 o 
   5   5  11      134.48      138.26      4.62 o 
   6   5  11      365.99      340.46      8.59 o 
   7   5  11        0.01        0.43      1.54 o 
   8   5  11       52.84       52.51      2.32 o 
 -11   6  11      238.78      268.32      6.10 o 
 -10   6  11       49.93       58.13      2.68 o 
  -9   6  11        0.22        1.41      1.70 o 
  -8   6  11        7.28        7.69      1.54 o 
  -7   6  11       59.78       64.22      3.26 o 
  -6   6  11       26.40       22.89      2.48 o 
  -5   6  11      963.47      928.93     16.18 o 
  -4   6  11        3.42        6.89      1.48 o 
  -3   6  11       45.22       47.15      2.83 o 
  -2   6  11     1972.96     2094.55     28.48 o 
  -1   6  11      182.65      178.00      5.10 o 
   0   6  11      496.03      534.44     35.05 o 
   1   6  11        0.61        9.88      1.76 o 
   2   6  11       78.59       78.55      3.62 o 
   3   6  11      359.30      366.09      9.35 o 
   4   6  11       17.94       23.25      2.40 o 
   5   6  11       74.46       64.74      3.34 o 
   6   6  11       23.70       22.81      2.03 o 
   7   6  11        0.65        1.57      1.18 o 
   8   6  11       47.91       46.76      2.13 o 
 -10   7  11       19.54       21.70      1.73 o 
  -9   7  11      131.84      139.06      4.30 o 
  -8   7  11       47.65       47.49      2.75 o 
  -7   7  11       88.77       83.56      3.54 o 
  -6   7  11        3.88        3.44      1.61 o 
  -5   7  11      307.34      280.20      8.06 o 
  -4   7  11      326.08      306.33      8.39 o 
  -3   7  11      855.65      811.53     14.74 o 
  -2   7  11      164.01      148.17      4.70 o 
  -1   7  11        8.07        4.41      1.85 o 
   0   7  11       43.36       42.60      2.01 o 
   1   7  11       28.90       39.21      2.70 o 
   2   7  11      344.80      351.93      9.12 o 
   3   7  11      533.70      524.87     11.61 o 
   4   7  11       32.49       23.23      2.28 o 
   5   7  11      101.87       98.84      3.73 o 
   6   7  11       11.37       12.29      1.72 o 
   7   7  11        0.04        0.00      1.32 o 
 -10   8  11       15.62       11.82      1.53 o 
  -9   8  11       24.92       30.68      2.18 o 
  -8   8  11      127.21      121.25      4.06 o 
  -7   8  11        6.80        5.97      1.61 o 
  -6   8  11      130.24      132.77      4.48 o 
  -5   8  11        7.13       12.40      1.83 o 
  -4   8  11      478.70      439.97     10.25 o 
  -3   8  11        7.84       16.56      1.87 o 
  -2   8  11        0.01        2.08      1.46 o 
  -1   8  11     1871.76     1850.46     26.37 o 
   0   8  11        0.06        1.27      1.18 o 
   1   8  11      202.44      194.38      5.57 o 
   2   8  11       52.90       54.65      3.09 o 
   3   8  11        3.38        8.51      1.53 o 
   4   8  11      250.59      207.17      5.55 o 
   5   8  11        0.04       -0.42      1.41 o 
   6   8  11        3.28        1.07      1.81 o 
   7   8  11       29.71       25.79      1.77 o 
 -10   9  11      414.18      415.92      7.63 o 
  -9   9  11      407.85      391.16      8.13 o 
  -8   9  11       20.09       20.35      1.96 o 
  -7   9  11      282.47      283.63      7.68 o 
  -6   9  11       21.72       20.00      2.05 o 
  -5   9  11      288.13      270.38      7.70 o 
  -4   9  11      192.00      175.10      5.22 o 
  -3   9  11       89.44       81.57      3.71 o 
  -2   9  11       28.88       28.82      2.37 o 
  -1   9  11      243.92      225.78      7.07 o 
   0   9  11       88.34       83.18      3.04 o 
   1   9  11      391.41      422.71     10.17 o 
   2   9  11      244.26      246.31      7.51 o 
   3   9  11      158.26      169.86      5.05 o 
   4   9  11       50.10       41.86      2.57 o 
   5   9  11       15.35       10.10      1.78 o 
   6   9  11      270.64      284.85      6.78 o 
  -9  10  11      438.23      442.92      8.26 o 
  -8  10  11       64.01       65.14      2.76 o 
  -7  10  11       48.48       43.73      2.49 o 
  -6  10  11        5.26        1.45      2.00 o 
  -5  10  11        1.86        7.31      1.83 o 
  -4  10  11      571.49      570.55     11.84 o 
  -3  10  11       73.98       76.85      3.56 o 
  -2  10  11       36.32       35.34      2.57 o 
  -1  10  11      172.97      163.00      4.92 o 
   0  10  11      371.79      361.69      9.19 o 
   1  10  11      283.59      315.27      8.45 o 
   2  10  11       10.32        8.65      1.78 o 
   3  10  11      186.14      181.13      5.09 o 
   4  10  11       96.91       88.28      3.35 o 
   5  10  11       17.50       14.81      1.64 o 
   6  10  11       29.21       22.22      1.73 o 
  -8  11  11      203.89      204.68      5.42 o 
  -7  11  11        0.29        0.00      1.31 o 
  -6  11  11       11.86       13.94      1.67 o 
  -5  11  11      283.38      278.68      7.58 o 
  -4  11  11      511.91      518.57     10.93 o 
  -3  11  11       27.12       32.83      2.22 o 
  -2  11  11      121.22      121.67      4.30 o 
  -1  11  11        3.52        3.22      1.66 o 
   0  11  11       30.66       31.44      2.80 o 
   1  11  11        3.12        2.15      1.59 o 
   2  11  11       11.32       16.59      1.86 o 
   3  11  11      320.43      298.05      7.59 o 
   4  11  11      117.22      116.27      3.67 o 
   5  11  11        3.81        3.02      1.09 o 
  -7  12  11       90.48      100.63      3.10 o 
  -6  12  11        0.00        1.30      1.07 o 
  -5  12  11      173.73      169.05      4.62 o 
  -4  12  11        0.77        0.15      1.58 o 
  -3  12  11       15.33       19.11      1.83 o 
  -2  12  11        6.39        9.11      1.59 o 
  -1  12  11      204.75      190.22      5.17 o 
   0  12  11       67.85       72.43      8.74 o 
   1  12  11      154.80      146.36      4.34 o 
   2  12  11       11.70       10.93      1.61 o 
   3  12  11       51.00       63.44      2.74 o 
   4  12  11        0.73        2.20      0.99 o 
  -6  13  11        0.25        1.08      0.96 o 
  -5  13  11       25.36       20.83      1.84 o 
  -4  13  11        0.85        0.99      1.62 o 
  -3  13  11      687.89      676.92     11.99 o 
  -2  13  11       22.86       26.55      2.06 o 
  -1  13  11       25.86       29.86      2.14 o 
   0  13  11       59.92       61.74      1.98 o 
   1  13  11       59.13       59.63      2.71 o 
   2  13  11        7.94        9.08      1.48 o 
   3  13  11       46.71       50.10      2.16 o 
  -5  14  11      306.04      302.87      6.22 o 
  -4  14  11        0.94        1.25      1.39 o 
  -3  14  11       93.33      105.32      3.21 o 
  -2  14  11      106.67      105.90      3.20 o 
  -1  14  11       28.04       34.00      1.89 o 
   0  14  11      128.37      144.73      2.90 o 
   1  14  11       79.41       83.56      2.84 o 
   2  14  11        0.83        1.00      1.09 o 
 -11   0  12      306.27      282.61      6.76 o 
 -10   0  12      252.25      257.42      7.09 o 
  -9   0  12       60.73       70.09      3.19 o 
  -8   0  12       44.06       41.40      2.69 o 
  -7   0  12        1.23        6.03      1.71 o 
  -6   0  12      381.63      382.77      9.38 o 
  -5   0  12      747.39      729.23     13.60 o 
  -4   0  12      384.99      341.40      8.57 o 
  -3   0  12        9.75       11.42      1.60 o 
  -2   0  12      811.56      904.85     15.28 o 
  -1   0  12     1079.87     1134.73     17.85 o 
   0   0  12      183.95      188.04      3.68 o 
   1   0  12     1862.03     2013.02     27.77 o 
   2   0  12     3379.49     3706.97     45.53 o 
   3   0  12       11.31       32.11      2.52 o 
   4   0  12      167.18      188.89      5.53 o 
   5   0  12      257.75      270.58      7.75 o 
   6   0  12       36.50       43.75      2.68 o 
   7   0  12      138.87      174.53      4.70 o 
   8   0  12        6.97       17.32      1.79 o 
 -11   1  12      230.35      247.02      6.25 o 
 -10   1  12        0.18        1.18      1.63 o 
  -9   1  12       13.35       15.98      1.90 o 
  -8   1  12      300.34      258.15      7.60 o 
  -7   1  12      223.26      224.70      6.99 o 
  -6   1  12     1585.24     1445.51     22.01 o 
  -5   1  12      265.01      236.60      7.20 o 
  -4   1  12      167.41      157.89      4.74 o 
  -3   1  12       95.73       88.44      3.56 o 
  -2   1  12       89.57       85.40      3.48 o 
  -1   1  12       31.62       25.19      2.04 o 
   0   1  12       34.31       37.86      1.75 o 
   1   1  12      309.79      337.18      8.71 o 
   2   1  12      110.53      125.45      4.44 o 
   3   1  12      116.89      127.45      4.47 o 
   4   1  12       27.19       31.16      2.59 o 
   5   1  12       29.08       37.22      2.62 o 
   6   1  12       42.91       55.99      2.93 o 
   7   1  12        3.06        6.02      1.42 o 
   8   1  12       52.87       72.61      2.77 o 
 -11   2  12       57.48       58.23      2.50 o 
 -10   2  12       29.27       24.72      1.96 o 
  -9   2  12      109.89      108.24      3.96 o 
  -8   2  12        3.57        6.27      1.64 o 
  -7   2  12       81.82       83.11      3.71 o 
  -6   2  12       16.79       19.33      2.13 o 
  -5   2  12      209.65      197.34      5.42 o 
  -4   2  12      271.86      247.98      7.23 o 
  -3   2  12       45.15       50.65      2.75 o 
  -2   2  12        0.19        0.99      1.81 o 
  -1   2  12      297.79      311.80      7.98 o 
   0   2  12      183.04      191.57      3.73 o 
   1   2  12      305.01      321.36      8.32 o 
   2   2  12      186.47      209.57      5.78 o 
   3   2  12        0.59        4.14      1.61 o 
   4   2  12        0.01        1.51      1.75 o 
   5   2  12       21.41       19.21      2.10 o 
   6   2  12      127.79      133.60      4.31 o 
   7   2  12        1.68        7.93      1.42 o 
   8   2  12      151.43      201.17      5.43 o 
 -11   3  12        0.77        3.96      1.26 o 
 -10   3  12      227.15      246.16      6.65 o 
  -9   3  12      246.41      225.01      6.96 o 
  -8   3  12        0.19        0.54      1.84 o 
  -7   3  12     2075.86     1865.68     26.55 o 
  -6   3  12      511.33      481.89     10.85 o 
  -5   3  12     1284.18     1197.00     19.14 o 
  -4   3  12       76.45       62.20      2.96 o 
  -3   3  12       15.06       11.47      1.76 o 
  -2   3  12       81.95       74.81      3.25 o 
  -1   3  12        0.05        3.15      1.31 o 
   0   3  12       63.39       79.54      5.25 o 
   1   3  12      413.81      424.62      9.93 o 
   2   3  12      387.29      375.78      9.39 o 
   3   3  12      989.87     1094.43     18.25 o 
   4   3  12      125.79      131.60      4.55 o 
   5   3  12      125.89      146.89      4.64 o 
   6   3  12      109.08      113.11      4.03 o 
   7   3  12       83.28       95.25      3.24 o 
   8   3  12        5.55        5.38      1.38 o 
 -11   4  12       40.97       43.66      2.14 o 
 -10   4  12        3.51        1.60      1.80 o 
  -9   4  12       28.08       32.41      2.38 o 
  -8   4  12      133.54      108.57      4.06 o 
  -7   4  12     2097.31     1992.85     27.92 o 
  -6   4  12     2299.55     2188.75     29.98 o 
  -5   4  12      641.79      620.08     12.58 o 
  -4   4  12       26.21       25.23      2.12 o 
  -3   4  12      134.04      142.28      4.52 o 
  -2   4  12      365.50      364.18      8.91 o 
  -1   4  12      943.94      918.58     15.74 o 
   0   4  12      527.36      514.75     16.14 o 
   1   4  12      160.40      155.68      4.91 o 
   2   4  12      500.18      514.17     11.45 o 
   3   4  12      747.26      789.62     14.78 o 
   4   4  12       55.75       56.51      3.05 o 
   5   4  12       87.62       86.89      3.58 o 
   6   4  12       13.96       12.82      1.65 o 
   7   4  12      107.27      129.59      3.79 o 
   8   4  12        7.05       14.25      1.43 o 
 -11   5  12       18.94       17.33      1.46 o 
 -10   5  12        2.23        3.08      1.37 o 
  -9   5  12       74.53       81.13      3.33 o 
  -8   5  12        2.73        2.06      2.18 o 
  -7   5  12        8.59        9.79      1.72 o 
  -6   5  12      610.52      569.29     12.00 o 
  -5   5  12        2.96        2.69      1.63 o 
  -4   5  12      141.66      143.05      4.71 o 
  -3   5  12      203.10      196.30      5.41 o 
  -2   5  12      600.76      629.49     12.47 o 
  -1   5  12        5.63        9.57      1.80 o 
   0   5  12       50.67       50.59      2.06 o 
   1   5  12        6.12        6.85      1.84 o 
   2   5  12      377.45      387.64      9.80 o 
   3   5  12       94.56       79.87      3.66 o 
   4   5  12       88.75       76.42      3.53 o 
   5   5  12        1.07       -1.02      1.96 o 
   6   5  12       98.01      105.39      3.69 o 
   7   5  12        0.83       -0.35      1.42 o 
 -10   6  12        0.07       -0.45      1.37 o 
  -9   6  12      540.09      516.07     10.38 o 
  -8   6  12        0.40        2.08      1.29 o 
  -7   6  12       40.97       42.92      2.84 o 
  -6   6  12       92.20       86.66      3.76 o 
  -5   6  12       88.86       85.32      3.67 o 
  -4   6  12       79.86       73.59      3.37 o 
  -3   6  12      201.81      200.95      5.55 o 
  -2   6  12      200.87      191.35      5.46 o 
  -1   6  12      668.22      630.34     12.61 o 
   0   6  12      117.42      118.93      9.74 o 
   1   6  12       86.83       80.50      3.64 o 
   2   6  12        1.06        1.77      1.61 o 
   3   6  12        7.41        6.85      1.89 o 
   4   6  12       63.48       76.90      3.51 o 
   5   6  12       11.48       11.82      1.97 o 
   6   6  12      115.63      116.53      3.79 o 
   7   6  12       89.79       85.58      2.87 o 
 -10   7  12       11.16       15.38      1.38 o 
  -9   7  12        5.18        3.94      1.43 o 
  -8   7  12       67.83       66.82      3.08 o 
  -7   7  12      523.05      506.09     10.99 o 
  -6   7  12      557.84      510.06     11.14 o 
  -5   7  12       63.14       66.73      3.36 o 
  -4   7  12        0.78       -0.37      1.79 o 
  -3   7  12       70.37       60.73      3.18 o 
  -2   7  12      446.62      436.04     10.19 o 
  -1   7  12       18.87       13.25      2.29 o 
   0   7  12      231.98      215.28     12.53 o 
   1   7  12       66.67       65.91      3.40 o 
   2   7  12      319.20      317.17      8.67 o 
   3   7  12       34.16       33.36      2.63 o 
   4   7  12       25.34       21.95      1.92 o 
   5   7  12       15.86        8.50      1.61 o 
   6   7  12       40.77       52.79      2.49 o 
   7   7  12      132.15      128.68      3.98 o 
 -10   8  12      142.16      126.46      3.88 o 
  -9   8  12       52.88       53.71      2.44 o 
  -8   8  12       11.42        7.57      1.63 o 
  -7   8  12      142.43      132.52      4.22 o 
  -6   8  12       23.12       25.81      2.24 o 
  -5   8  12       37.25       36.52      2.51 o 
  -4   8  12      412.30      408.65      9.89 o 
  -3   8  12      117.92      117.61      4.22 o 
  -2   8  12       11.18        8.97      2.07 o 
  -1   8  12     1612.82     1536.24     23.09 o 
   0   8  12      328.43      358.53     20.79 o 
   1   8  12      656.23      657.04     13.16 o 
   2   8  12        2.85        4.62      1.53 o 
   3   8  12      419.47      379.34      9.22 o 
   4   8  12      140.10      138.96      4.45 o 
   5   8  12       16.28       17.64      1.82 o 
   6   8  12        2.61       -0.98      1.52 o 
  -9   9  12      170.36      163.36      4.77 o 
  -8   9  12       78.49       75.72      2.97 o 
  -7   9  12      170.74      173.85      4.78 o 
  -6   9  12       96.32       96.91      3.71 o 
  -5   9  12       35.26       29.52      2.57 o 
  -4   9  12      133.39      143.12      4.70 o 
  -3   9  12       68.55       64.93      3.20 o 
  -2   9  12      560.72      568.73     11.86 o 
  -1   9  12       64.79       72.48      3.45 o 
   0   9  12      118.46      122.70      5.96 o 
   1   9  12      717.64      743.97     14.04 o 
   2   9  12      352.15      362.62      9.04 o 
   3   9  12       95.49      125.20      4.07 o 
   4   9  12       18.04       12.42      1.66 o 
   5   9  12       69.22       87.33      2.98 o 
   6   9  12       38.27       37.55      1.89 o 
  -8  10  12      480.10      466.83      8.85 o 
  -7  10  12      148.80      146.05      4.15 o 
  -6  10  12      119.38      122.13      3.95 o 
  -5  10  12      210.00      209.23      6.40 o 
  -4  10  12       83.36       91.28      3.77 o 
  -3  10  12      581.65      566.70     11.63 o 
  -2  10  12      742.60      704.51     13.46 o 
  -1  10  12       93.78       85.39      3.66 o 
   0  10  12      461.47      455.57     15.76 o 
   1  10  12      328.20      328.00      8.44 o 
   2  10  12       24.73       26.70      2.16 o 
   3  10  12       60.23       58.56      2.79 o 
   4  10  12        9.29       11.05      1.58 o 
   5  10  12       20.02       26.31      1.73 o 
  -8  11  12      404.40      380.44      7.18 o 
  -7  11  12       60.74       57.75      2.47 o 
  -6  11  12      104.66      104.91      3.45 o 
  -5  11  12      111.76      110.81      3.69 o 
  -4  11  12      671.29      687.06     12.70 o 
  -3  11  12        1.67        3.03      1.49 o 
  -2  11  12      159.21      153.07      4.62 o 
  -1  11  12       95.76       92.74      3.67 o 
   0  11  12       73.03       72.76      3.88 o 
   1  11  12       15.31       14.71      1.93 o 
   2  11  12        1.22        1.13      1.52 o 
   3  11  12        0.08        1.00      1.22 o 
   4  11  12       35.54       34.74      1.93 o 
  -7  12  12       80.74       80.93      2.52 o 
  -6  12  12       22.99       24.96      1.73 o 
  -5  12  12       97.19       94.52      3.26 o 
  -4  12  12       59.47       57.86      2.70 o 
  -3  12  12       28.13       28.66      2.12 o 
  -2  12  12      221.76      230.51      6.51 o 
  -1  12  12        0.02       -1.82      1.82 o 
   0  12  12       18.02       20.38      2.50 o 
   1  12  12        4.49        3.82      1.38 o 
   2  12  12        0.74        1.33      1.15 o 
   3  12  12        1.38        2.46      1.02 o 
  -5  13  12        0.06        0.98      1.02 o 
  -4  13  12        0.08       -1.54      1.54 o 
  -3  13  12       41.58       35.01      2.15 o 
  -2  13  12      168.62      170.73      5.15 o 
  -1  13  12       86.72       76.40      2.92 o 
   0  13  12       99.18      112.05      5.64 o 
   1  13  12       45.36       52.81      2.33 o 
   2  13  12       16.20       17.30      1.51 o 
  -3  14  12      129.14      128.67      3.89 o 
  -2  14  12       22.95       20.67      1.52 o 
  -1  14  12       50.99       46.22      2.11 o 
 -11   1  13       55.98       73.71      2.57 o 
 -10   1  13        0.01        0.79      1.55 o 
  -9   1  13        6.61        3.89      1.51 o 
  -8   1  13      128.37      114.97      4.08 o 
  -7   1  13      229.66      229.77      7.13 o 
  -6   1  13       85.59       72.18      3.34 o 
  -5   1  13        0.02        4.27      1.46 o 
  -4   1  13      636.61      549.67     11.57 o 
  -3   1  13      881.87      829.97     14.87 o 
  -2   1  13      128.28      123.37      4.34 o 
  -1   1  13       87.21       80.24      3.49 o 
   0   1  13      142.74      161.32      7.42 o 
   1   1  13       75.03       88.37      3.85 o 
   2   1  13       56.55       55.93      3.37 o 
   3   1  13     2391.54     2675.99     35.23 o 
   4   1  13       10.92       14.16      2.13 o 
   5   1  13       11.01       12.31      1.69 o 
   6   1  13       75.50       74.72      3.09 o 
   7   1  13        0.22        5.01      1.13 o 
 -11   2  13       18.52       13.51      1.43 o 
 -10   2  13       12.57       11.98      1.49 o 
  -9   2  13        7.45        7.24      1.56 o 
  -8   2  13      470.45      416.97      9.66 o 
  -7   2  13      473.81      435.85     10.14 o 
  -6   2  13       17.91        8.62      1.92 o 
  -5   2  13      205.06      206.99      5.72 o 
  -4   2  13      638.69      583.20     12.00 o 
  -3   2  13        9.76       14.29      1.98 o 
  -2   2  13       14.12       18.82      2.15 o 
  -1   2  13       10.07        9.85      1.90 o 
   0   2  13        3.40        6.39      1.20 o 
   1   2  13      365.32      389.04      9.65 o 
   2   2  13      230.34      252.77      7.64 o 
   3   2  13      128.80      124.17      4.47 o 
   4   2  13       29.41       35.14      2.62 o 
   5   2  13        0.26        0.50      1.56 o 
   6   2  13        2.81        2.29      1.48 o 
   7   2  13       21.45       17.90      1.60 o 
 -11   3  13       31.92       30.25      1.72 o 
 -10   3  13       19.50       19.59      1.89 o 
  -9   3  13       11.57       13.50      1.89 o 
  -8   3  13        4.59        7.71      1.72 o 
  -7   3  13      450.75      378.06      9.36 o 
  -6   3  13      133.71      116.83      4.29 o 
  -5   3  13      258.20      204.14      5.65 o 
  -4   3  13      289.89      295.64      8.12 o 
  -3   3  13      450.92      418.58      9.92 o 
  -2   3  13     1227.07     1076.78     17.87 o 
  -1   3  13       36.05       37.07      2.68 o 
   0   3  13      210.44      222.04      4.54 o 
   1   3  13      304.49      314.50      8.54 o 
   2   3  13       54.93       67.64      3.54 o 
   3   3  13      480.60      546.18     11.75 o 
   4   3  13      500.01      519.81     11.25 o 
   5   3  13       20.15       28.02      2.46 o 
   6   3  13        5.53        0.00      1.70 o 
   7   3  13       46.53       50.18      2.29 o 
 -10   4  13       14.63       19.30      1.55 o 
  -9   4  13       43.32       41.90      2.60 o 
  -8   4  13       90.83       78.80      3.37 o 
  -7   4  13      111.95       95.07      3.90 o 
  -6   4  13        0.05        1.65      2.08 o 
  -5   4  13        6.63        5.54      1.92 o 
  -4   4  13       36.66       28.92      2.48 o 
  -3   4  13      555.83      493.01     10.92 o 
  -2   4  13      144.74      148.28      4.75 o 
  -1   4  13      601.04      577.17     12.01 o 
   0   4  13      679.02      708.14     26.01 o 
   1   4  13       36.21       33.78      2.63 o 
   2   4  13      254.93      283.57      8.28 o 
   3   4  13      174.28      185.72      5.52 o 
   4   4  13       24.11       25.15      2.36 o 
   5   4  13        6.31        7.89      1.66 o 
   6   4  13        2.69        1.67      1.18 o 
   7   4  13        0.09        0.00      1.36 o 
 -10   5  13       38.44       35.68      2.03 o 
  -9   5  13       25.34       29.03      2.14 o 
  -8   5  13       40.90       32.98      2.54 o 
  -7   5  13       24.49       23.81      2.16 o 
  -6   5  13      611.25      573.05     11.95 o 
  -5   5  13      192.07      153.23      4.90 o 
  -4   5  13       54.59       51.08      2.92 o 
  -3   5  13      268.41      249.94      7.48 o 
  -2   5  13       14.53       21.56      2.12 o 
  -1   5  13      615.27      630.73     12.73 o 
   0   5  13       80.61       77.02      4.37 o 
   1   5  13       68.04       66.96      3.42 o 
   2   5  13      287.04      319.87      8.64 o 
   3   5  13      111.99      108.81      4.26 o 
   4   5  13     1007.34     1164.11     18.52 o 
   5   5  13       51.99       83.69      3.34 o 
   6   5  13       51.26       57.07      2.57 o 
   7   5  13        2.83        2.77      1.08 o 
 -10   6  13       99.49       97.20      3.00 o 
  -9   6  13       67.87       66.78      2.75 o 
  -8   6  13        9.24        7.21      1.74 o 
  -7   6  13       14.80       13.01      1.92 o 
  -6   6  13        2.73        9.67      1.87 o 
  -5   6  13      135.47      123.88      4.44 o 
  -4   6  13       39.00       35.35      2.56 o 
  -3   6  13        7.05        7.63      1.72 o 
  -2   6  13       12.67       21.29      2.16 o 
  -1   6  13        1.36        0.98      1.46 o 
   0   6  13      570.11      562.08     12.00 o 
   1   6  13        0.49        1.50      1.50 o 
   2   6  13      185.33      194.17      5.46 o 
   3   6  13      254.56      271.45      7.74 o 
   4   6  13      250.36      259.61      7.26 o 
   5   6  13        0.53        5.41      1.38 o 
   6   6  13       30.88       37.55      2.19 o 
  -9   7  13        0.04        2.49      0.97 o 
  -8   7  13       23.63       20.90      1.82 o 
  -7   7  13      200.44      175.83      4.98 o 
  -6   7  13       16.93       27.11      2.13 o 
  -5   7  13       55.78       49.72      2.98 o 
  -4   7  13       51.81       52.60      3.03 o 
  -3   7  13       67.20       59.55      3.16 o 
  -2   7  13      259.31      239.97      7.27 o 
  -1   7  13      306.78      308.03      8.41 o 
   0   7  13      411.31      404.70     17.64 o 
   1   7  13      545.69      557.58     11.86 o 
   2   7  13      200.11      224.55      7.05 o 
   3   7  13      346.31      367.55      8.95 o 
   4   7  13       57.41       68.04      3.08 o 
   5   7  13      172.27      180.11      5.48 o 
   6   7  13        3.47        2.50      0.96 o 
  -9   8  13       49.01       51.93      2.24 o 
  -8   8  13       69.12       62.47      2.68 o 
  -7   8  13      268.92      277.16      7.23 o 
  -6   8  13       59.51       62.53      3.00 o 
  -5   8  13       99.85       93.72      3.67 o 
  -4   8  13      421.65      403.73      9.64 o 
  -3   8  13        8.50        8.20      1.81 o 
  -2   8  13      416.97      405.71      9.80 o 
  -1   8  13       42.19       44.15      2.91 o 
   0   8  13      172.62      173.56      5.50 o 
   1   8  13        6.80        8.24      1.84 o 
   2   8  13       71.51       71.18      3.33 o 
   3   8  13      381.53      421.11      9.48 o 
   4   8  13      245.83      235.02      6.44 o 
   5   8  13        9.45       11.25      1.36 o 
  -8   9  13      103.40       95.08      3.14 o 
  -7   9  13       62.45       52.07      2.58 o 
  -6   9  13       13.50       16.08      1.72 o 
  -5   9  13      167.98      171.20      4.81 o 
  -4   9  13      209.00      191.32      5.23 o 
  -3   9  13        0.05        3.85      1.49 o 
  -2   9  13       15.90       14.16      1.93 o 
  -1   9  13      575.18      583.61     11.75 o 
   0   9  13       55.50       50.75      4.56 o 
   1   9  13        7.67        7.05      1.72 o 
   2   9  13        0.07        0.16      1.48 o 
   3   9  13        5.74        9.79      1.59 o 
   4   9  13       82.08       82.53      2.96 o 
   5   9  13       20.36       27.44      1.71 o 
  -8  10  13      301.47      289.30      6.12 o 
  -7  10  13       15.12       10.70      1.46 o 
  -6  10  13       19.70       25.70      1.97 o 
  -5  10  13       10.16        8.81      1.55 o 
  -4  10  13      609.00      584.06     11.41 o 
  -3  10  13      144.63      138.11      4.38 o 
  -2  10  13        0.18        3.17      1.49 o 
  -1  10  13        5.75        5.26      1.57 o 
   0  10  13        9.07        9.71      1.62 o 
   1  10  13        2.43        5.89      1.33 o 
   2  10  13        0.97        2.93      1.30 o 
   3  10  13       22.25       25.33      1.80 o 
   4  10  13        2.74        2.16      1.16 o 
  -7  11  13        0.15        1.22      0.92 o 
  -6  11  13       44.56       46.50      2.22 o 
  -5  11  13      239.74      255.53      6.41 o 
  -4  11  13       26.60       29.26      2.11 o 
  -3  11  13      105.09      101.29      3.54 o 
  -2  11  13      211.35      211.03      6.22 o 
  -1  11  13       34.13       39.91      2.49 o 
   0  11  13      226.75      230.20      6.00 o 
   1  11  13        2.81        3.11      1.22 o 
   2  11  13        9.76        9.05      1.45 o 
   3  11  13      122.37      131.13      4.12 o 
  -6  12  13       20.44       17.40      1.46 o 
  -5  12  13        6.78        6.63      1.26 o 
  -4  12  13       61.79       67.80      2.61 o 
  -3  12  13      194.65      207.56      5.59 o 
  -2  12  13       28.49       24.50      1.88 o 
  -1  12  13      551.92      534.27      9.98 o 
   0  12  13       84.53       87.75      8.52 o 
   1  12  13      105.06      107.34      3.18 o 
   2  12  13       40.44       45.93      2.04 o 
  -3  13  13        2.66        3.60      1.08 o 
  -2  13  13      162.56      165.96      4.59 o 
  -1  13  13      398.46      386.00      7.46 o 
   0  13  13       71.78       79.93      2.47 o 
 -10   0  14        1.51       -1.53      1.53 o 
  -9   0  14        0.07        5.10      1.31 o 
  -8   0  14      115.97      128.75      4.24 o 
  -7   0  14      321.03      312.57      8.44 o 
  -6   0  14        0.78        4.25      1.51 o 
  -5   0  14       51.72       44.67      2.78 o 
  -4   0  14      537.23      503.73     11.07 o 
  -3   0  14        3.71       -2.22      2.22 o 
  -2   0  14     2385.11     2218.36     30.20 o 
  -1   0  14      486.66      485.46     10.87 o 
   0   0  14      499.88      517.05      8.03 o 
   1   0  14     3252.26     3600.77     44.77 o 
   2   0  14      248.82      268.48      7.95 o 
   3   0  14       14.11       20.67      2.20 o 
   4   0  14      222.58      255.97      7.32 o 
   5   0  14       31.81       40.70      2.46 o 
   6   0  14        4.05        4.04      1.32 o 
 -10   1  14      142.68      167.00      4.99 o 
  -9   1  14       83.02       86.93      3.23 o 
  -8   1  14       29.84       20.71      2.11 o 
  -7   1  14        1.24        0.18      1.88 o 
  -6   1  14      159.95      153.92      4.79 o 
  -5   1  14      263.18      232.37      7.17 o 
  -4   1  14      139.40      125.91      4.43 o 
  -3   1  14        7.09       10.56      1.87 o 
  -2   1  14      274.34      264.29      7.73 o 
  -1   1  14      154.43      150.31      4.81 o 
   0   1  14       41.73       46.82      2.05 o 
   1   1  14        0.25        0.75      2.10 o 
   2   1  14       92.66      103.62      4.11 o 
   3   1  14     1129.44     1240.06     19.73 o 
   4   1  14       68.62       81.23      3.32 o 
   5   1  14       43.80       54.63      2.70 o 
   6   1  14      135.06      179.16      5.28 o 
 -10   2  14        0.28        0.87      1.14 o 
  -9   2  14      145.40      139.14      4.12 o 
  -8   2  14      240.50      215.38      6.55 o 
  -7   2  14        0.16        1.74      1.28 o 
  -6   2  14      408.10      377.58      9.49 o 
  -5   2  14       76.43       72.59      3.46 o 
  -4   2  14      326.54      297.60      8.38 o 
  -3   2  14     1717.48     1660.78     24.44 o 
  -2   2  14       70.15       90.56      3.80 o 
  -1   2  14      150.02      173.62      5.15 o 
   0   2  14       24.53       40.58     13.53 o 
   1   2  14      363.19      378.64      9.52 o 
   2   2  14        6.49        9.15      1.80 o 
   3   2  14      121.55      133.87      4.53 o 
   4   2  14       15.68       13.86      1.81 o 
   5   2  14       80.55      109.46      3.65 o 
   6   2  14        1.13        4.36      1.28 o 
 -10   3  14       19.04       16.25      1.58 o 
  -9   3  14       23.97       21.86      1.93 o 
  -8   3  14      218.02      214.23      6.49 o 
  -7   3  14      238.56      188.73      5.29 o 
  -6   3  14       89.41       73.10      3.37 o 
  -5   3  14       83.67       79.87      3.66 o 
  -4   3  14       56.78       54.68      3.01 o 
  -3   3  14       48.13       35.12      2.68 o 
  -2   3  14       54.48       51.00      3.06 o 
  -1   3  14        0.08        3.08      1.60 o 
   0   3  14       50.33       52.39      2.98 o 
   1   3  14      431.10      447.90     10.59 o 
   2   3  14      108.89      123.75      4.57 o 
   3   3  14      100.70      120.35      4.27 o 
   4   3  14       97.91      103.41      3.89 o 
   5   3  14       43.33       46.84      2.49 o 
   6   3  14       22.12       22.22      1.76 o 
 -10   4  14        8.18       10.01      1.34 o 
  -9   4  14      347.04      330.16      7.60 o 
  -8   4  14        2.20        0.90      1.80 o 
  -7   4  14       43.64       53.48      2.88 o 
  -6   4  14        6.20        1.06      2.41 o 
  -5   4  14       64.85       63.86      3.19 o 
  -4   4  14       26.75       31.64      2.39 o 
  -3   4  14       27.08       31.02      2.28 o 
  -2   4  14       54.76       48.30      2.85 o 
  -1   4  14      226.38      232.20      7.23 o 
   0   4  14      142.76      128.18      8.36 o 
   1   4  14       25.39       31.12      2.57 o 
   2   4  14     2846.71     3234.55     40.78 o 
   3   4  14       91.89      108.83      4.04 o 
   4   4  14       27.59       37.63      2.42 o 
   5   4  14       14.02       20.64      1.74 o 
   6   4  14        0.78        1.01      1.28 o 
 -10   5  14      278.23      313.88      6.39 o 
  -9   5  14       18.99       33.11      2.03 o 
  -8   5  14        0.23       -0.29      1.51 o 
  -7   5  14       78.75       77.72      3.21 o 
  -6   5  14       72.57       74.47      3.34 o 
  -5   5  14       32.87       40.84      2.58 o 
  -4   5  14       47.97       41.02      2.81 o 
  -3   5  14       17.28       22.51      2.17 o 
  -2   5  14       11.30       14.47      2.12 o 
  -1   5  14       35.26       37.57      2.55 o 
   0   5  14      414.09      428.77      8.96 o 
   1   5  14      526.78      585.40     12.24 o 
   2   5  14       57.77       73.78      3.42 o 
   3   5  14      391.18      423.76      9.62 o 
   4   5  14      345.18      360.78      8.47 o 
   5   5  14        0.00        0.98      1.32 o 
   6   5  14       87.91       98.08      2.91 o 
  -9   6  14       43.44       49.33      2.24 o 
  -8   6  14        1.56       -0.13      1.55 o 
  -7   6  14      144.83      137.08      4.28 o 
  -6   6  14       42.32       41.24      2.53 o 
  -5   6  14      273.30      290.28      7.96 o 
  -4   6  14      883.61      767.38     14.40 o 
  -3   6  14      147.31      129.67      4.42 o 
  -2   6  14       32.84       31.53      2.59 o 
  -1   6  14       44.31       41.55      2.84 o 
   0   6  14       42.85       50.30      4.88 o 
   1   6  14       53.10       56.19      3.01 o 
   2   6  14       73.89       76.02      3.40 o 
   3   6  14      275.01      306.18      7.90 o 
   4   6  14       29.57       35.87      2.23 o 
   5   6  14        2.28        2.90      1.16 o 
  -9   7  14       85.20       93.46      2.86 o 
  -8   7  14       11.76       11.73      1.54 o 
  -7   7  14      146.62      138.88      4.20 o 
  -6   7  14       16.19       17.39      1.94 o 
  -5   7  14      110.77      100.44      3.79 o 
  -4   7  14       43.38       44.42      2.71 o 
  -3   7  14      147.76      147.20      4.76 o 
  -2   7  14       49.99       49.54      2.85 o 
  -1   7  14      490.02      477.50     10.55 o 
   0   7  14      147.55      149.77      5.23 o 
   1   7  14        1.01        1.19      2.09 o 
   2   7  14        7.86       12.58      1.75 o 
   3   7  14        3.71        5.32      1.46 o 
   4   7  14       59.47       66.16      2.89 o 
   5   7  14       23.85       29.80      1.74 o 
  -8   8  14        0.06       -0.41      1.41 o 
  -7   8  14        6.06        8.20      1.34 o 
  -6   8  14      172.31      168.93      4.71 o 
  -5   8  14      150.13      144.97      4.51 o 
  -4   8  14        6.07       10.15      1.69 o 
  -3   8  14      294.49      276.55      7.74 o 
  -2   8  14        4.56        8.38      1.63 o 
  -1   8  14        2.26        4.88      1.73 o 
   0   8  14      206.49      212.29      7.00 o 
   1   8  14       12.98       16.61      1.79 o 
   2   8  14       17.80       24.02      2.09 o 
   3   8  14      169.46      169.06      4.53 o 
   4   8  14       31.60       36.42      2.04 o 
  -8   9  14       16.04        8.91      1.23 o 
  -7   9  14      100.38       86.31      2.95 o 
  -6   9  14      409.35      405.77      8.57 o 
  -5   9  14        0.21        0.56      1.70 o 
  -4   9  14      116.41      119.02      3.96 o 
  -3   9  14       48.87       48.32      2.51 o 
  -2   9  14        7.17        9.52      1.59 o 
  -1   9  14        0.10        2.67      1.47 o 
   0   9  14        9.07        6.84      1.18 o 
   1   9  14       21.07       26.74      2.07 o 
   2   9  14      307.16      313.86      7.51 o 
   3   9  14        6.18        9.69      1.53 o 
   4   9  14      121.69      134.18      4.03 o 
  -7  10  14       12.24       12.82      1.37 o 
  -6  10  14      135.73      128.98      3.59 o 
  -5  10  14       46.74       42.30      2.32 o 
  -4  10  14       71.35       66.90      2.84 o 
  -3  10  14      256.97      236.49      6.59 o 
  -2  10  14       84.14       78.85      3.18 o 
  -1  10  14       36.72       31.19      2.19 o 
   0  10  14       54.75       60.05      1.99 o 
   1  10  14      104.66      122.12      3.67 o 
   2  10  14       49.11       52.74      2.40 o 
   3  10  14       12.82       15.36      1.32 o 
  -6  11  14      105.84       92.03      2.68 o 
  -5  11  14      293.58      297.36      6.56 o 
  -4  11  14       13.26       14.31      1.34 o 
  -3  11  14      108.77      106.00      3.32 o 
  -2  11  14        5.55        5.59      1.32 o 
  -1  11  14       11.51       11.48      1.50 o 
   0  11  14        1.72        1.23      1.02 o 
   1  11  14       51.64       56.71      2.44 o 
   2  11  14        8.64       11.77      1.31 o 
  -4  12  14       36.86       38.17      1.85 o 
  -3  12  14      160.57      169.57      4.60 o 
  -2  12  14        2.81        2.99      1.06 o 
  -1  12  14        3.75        3.84      1.20 o 
   0  12  14       76.08       78.52      1.82 o 
 -10   1  15       12.83        7.53      1.19 o 
  -9   1  15       87.70       89.67      3.15 o 
  -8   1  15       18.05        8.27      1.82 o 
  -7   1  15       92.97       86.42      3.54 o 
  -6   1  15       93.85       71.22      3.39 o 
  -5   1  15       73.07       53.32      2.97 o 
  -4   1  15      272.10      224.11      7.00 o 
  -3   1  15       24.46       22.56      2.33 o 
  -2   1  15       16.34       17.94      1.99 o 
  -1   1  15      275.91      254.50      7.67 o 
   0   1  15       17.27       21.72      2.89 o 
   1   1  15      371.88      412.27      9.85 o 
   2   1  15      685.36      802.27     14.54 o 
   3   1  15       56.35       85.70      3.44 o 
   4   1  15      147.11      183.99      4.82 o 
   5   1  15        8.86       15.17      1.56 o 
   6   1  15        0.16        1.10      1.45 o 
 -10   2  15      183.46      183.69      4.76 o 
  -9   2  15       17.54       15.91      1.60 o 
  -8   2  15      177.86      169.99      4.61 o 
  -7   2  15        1.54        2.97      1.18 o 
  -6   2  15        0.30       -1.82      1.82 o 
  -5   2  15      125.31      118.23      4.23 o 
  -4   2  15      112.83      108.28      4.18 o 
  -3   2  15      267.04      232.95      7.32 o 
  -2   2  15        3.74        0.73      2.09 o 
  -1   2  15      103.73      104.51      4.11 o 
   0   2  15       26.42       26.71      1.72 o 
   1   2  15      470.48      505.40     10.97 o 
   2   2  15       85.20       88.85      3.67 o 
   3   2  15      470.81      528.83     10.88 o 
   4   2  15        2.75        4.30      1.50 o 
   5   2  15       73.32       90.31      3.03 o 
  -9   3  15      601.16      546.73      9.83 o 
  -8   3  15     1058.01      901.63     14.71 o 
  -7   3  15      860.67      774.78     13.76 o 
  -6   3  15       21.81       24.73      2.22 o 
  -5   3  15       89.76       91.78      3.78 o 
  -4   3  15       24.28       25.17      2.09 o 
  -3   3  15      165.93      156.61      4.94 o 
  -2   3  15     1983.71     1911.62     27.06 o 
  -1   3  15       37.54       38.72      2.67 o 
   0   3  15      351.24      358.35     11.72 o 
   1   3  15       14.93       14.54      2.14 o 
   2   3  15        1.30        1.52      1.91 o 
   3   3  15      141.58      159.86      4.67 o 
   4   3  15      125.15      141.98      4.17 o 
   5   3  15       65.06       77.46      2.87 o 
  -9   4  15      204.17      167.82      4.94 o 
  -8   4  15      245.95      236.45      6.41 o 
  -7   4  15       50.01       31.58      2.38 o 
  -6   4  15      487.77      468.99     10.25 o 
  -5   4  15       76.35       65.48      3.09 o 
  -4   4  15       30.04       35.92      2.51 o 
  -3   4  15      143.87      132.38      4.47 o 
  -2   4  15      155.06      148.22      4.77 o 
  -1   4  15      209.02      189.75      5.37 o 
   0   4  15        0.58        2.92      2.17 o 
   1   4  15       13.49       16.29      2.12 o 
   2   4  15      643.07      707.92     13.23 o 
   3   4  15       21.40       27.01      2.24 o 
   4   4  15       67.27       82.40      3.11 o 
   5   4  15       24.06       24.28      1.74 o 
  -9   5  15      228.11      203.30      5.23 o 
  -8   5  15      238.10      215.29      5.81 o 
  -7   5  15      392.73      353.69      8.26 o 
  -6   5  15      150.82      127.05      4.26 o 
  -5   5  15       18.88       13.49      1.85 o 
  -4   5  15      241.27      222.92      6.88 o 
  -3   5  15        2.24        1.40      1.84 o 
  -2   5  15       26.19       31.38      2.35 o 
  -1   5  15       18.89       20.13      2.06 o 
   0   5  15       30.12       37.41      1.85 o 
   1   5  15       37.82       41.25      2.62 o 
   2   5  15        1.29        3.03      1.61 o 
   3   5  15       29.56       23.25      2.02 o 
   4   5  15      183.92      225.43      5.98 o 
   5   5  15        7.91        6.40      1.23 o 
  -9   6  15       21.74       16.92      1.41 o 
  -8   6  15      217.08      178.72      5.09 o 
  -7   6  15        2.64        2.27      1.22 o 
  -6   6  15       12.22       13.90      1.69 o 
  -5   6  15       57.13       63.56      3.00 o 
  -4   6  15       57.42       57.67      2.96 o 
  -3   6  15      372.38      357.84      8.86 o 
  -2   6  15      417.07      409.34      9.55 o 
  -1   6  15      208.43      195.54      5.34 o 
   0   6  15       23.75       25.33      1.56 o 
   1   6  15       30.16       29.66      2.35 o 
   2   6  15      245.45      266.37      7.13 o 
   3   6  15       22.31       27.78      2.08 o 
   4   6  15       96.69      118.71      3.42 o 
  -8   7  15       17.33       15.93      1.43 o 
  -7   7  15       20.22       20.50      1.65 o 
  -6   7  15        5.50        7.10      1.36 o 
  -5   7  15      182.46      171.28      4.67 o 
  -4   7  15      215.22      218.20      6.56 o 
  -3   7  15      153.78      145.86      4.48 o 
  -2   7  15      506.69      476.93     10.42 o 
  -1   7  15      332.77      331.51      8.39 o 
   0   7  15      124.51      123.36      2.88 o 
   1   7  15        0.02       -0.44      1.47 o 
   2   7  15       12.97       13.99      1.75 o 
   3   7  15      111.89      143.38      3.92 o 
   4   7  15      269.00      310.54      6.55 o 
  -7   8  15        1.01        1.83      1.06 o 
  -6   8  15       40.44       43.03      2.32 o 
  -5   8  15        8.98        9.32      1.52 o 
  -4   8  15        2.99        3.50      1.35 o 
  -3   8  15      232.86      228.82      6.63 o 
  -2   8  15       15.89       19.48      1.89 o 
  -1   8  15       66.34       62.26      3.02 o 
   0   8  15       23.62       26.25      1.54 o 
   1   8  15      344.36      372.59      8.28 o 
   2   8  15      204.56      226.79      6.03 o 
   3   8  15      305.14      372.57      7.54 o 
  -7   9  15       33.00       38.90      1.82 o 
  -6   9  15        1.70        2.04      1.18 o 
  -5   9  15       67.67       64.25      2.66 o 
  -4   9  15        1.40        2.01      1.39 o 
  -3   9  15       16.19       15.38      1.74 o 
  -2   9  15        0.09        2.03      1.16 o 
  -1   9  15       50.97       46.71      2.46 o 
   0   9  15        0.23        1.85      1.47 o 
   1   9  15       21.97       21.33      1.75 o 
   2   9  15       68.84       61.75      2.51 o 
  -5  10  15       50.76       42.07      2.05 o 
  -4  10  15       64.44       67.14      2.64 o 
  -3  10  15      101.48      104.57      3.27 o 
  -2  10  15       68.41       70.59      2.80 o 
  -1  10  15       15.19       16.73      1.55 o 
   0  10  15       52.87       58.06      1.71 o 
   1  10  15       14.99       17.04      1.48 o 
  -4  11  15       12.72       12.90      1.23 o 
  -3  11  15       13.27       15.67      1.37 o 
  -2  11  15       94.87       90.71      2.75 o 
  -1  11  15        1.60        1.93      1.07 o 
  -9   0  16       94.17       94.48      2.95 o 
  -8   0  16       67.36       61.18      2.59 o 
  -7   0  16        5.60        5.77      1.51 o 
  -6   0  16       60.92       47.91      2.54 o 
  -5   0  16      317.20      293.18      7.92 o 
  -4   0  16        0.78        3.43      1.48 o 
  -3   0  16        9.80       10.34      1.73 o 
  -2   0  16        6.65        8.62      1.67 o 
  -1   0  16        5.09        3.23      1.46 o 
   0   0  16      346.03      389.78      6.61 o 
   1   0  16      196.85      204.80      5.44 o 
   2   0  16       40.43       36.46      2.57 o 
   3   0  16        1.39        2.71      1.31 o 
   4   0  16        2.40        2.25      1.24 o 
   5   0  16      116.77      147.30      4.17 o 
  -9   1  16        7.12        9.29      1.16 o 
  -8   1  16       10.92       10.08      1.62 o 
  -7   1  16       11.86       13.07      1.54 o 
  -6   1  16       74.73       68.10      3.05 o 
  -5   1  16       95.06       90.80      3.56 o 
  -4   1  16      326.02      294.56      8.02 o 
  -3   1  16       28.35       25.71      2.18 o 
  -2   1  16       35.47       39.74      2.54 o 
  -1   1  16      169.12      172.16      5.01 o 
   0   1  16        7.29        9.15      1.25 o 
   1   1  16        1.50        1.30      1.69 o 
   2   1  16      102.66      106.19      3.85 o 
   3   1  16      300.85      326.86      7.73 o 
   4   1  16        4.16        4.09      1.24 o 
  -9   2  16      164.57      122.82      3.29 o 
  -8   2  16      157.59      123.64      3.60 o 
  -7   2  16       19.51       23.60      1.85 o 
  -6   2  16       21.21       17.85      2.06 o 
  -5   2  16      144.03      132.39      4.28 o 
  -4   2  16       31.24       33.68      2.51 o 
  -3   2  16        8.16        4.36      1.67 o 
  -2   2  16        0.22       -0.69      1.76 o 
  -1   2  16      154.36      165.39      4.94 o 
   0   2  16       49.17       52.32      2.08 o 
   1   2  16      289.16      331.09      8.33 o 
   2   2  16       39.97       40.30      2.45 o 
   3   2  16        4.96        7.81      1.57 o 
   4   2  16        0.17        0.97      1.39 o 
  -9   3  16       21.30       12.58      1.34 o 
  -8   3  16       81.84       79.16      2.95 o 
  -7   3  16       49.59       56.26      2.68 o 
  -6   3  16       46.47       37.01      2.46 o 
  -5   3  16       24.82       20.17      2.09 o 
  -4   3  16       65.59       46.30      2.91 o 
  -3   3  16       54.69       41.70      2.65 o 
  -2   3  16      131.85      119.76      4.24 o 
  -1   3  16       56.02       56.87      2.96 o 
   0   3  16       59.58       64.19      2.19 o 
   1   3  16        1.44        4.50      1.52 o 
   2   3  16       53.18       65.94      2.90 o 
   3   3  16       54.47       49.93      2.48 o 
   4   3  16       38.01       42.92      2.11 o 
  -8   4  16      428.22      368.67      7.66 o 
  -7   4  16       21.57       17.48      1.66 o 
  -6   4  16       15.65       12.27      1.71 o 
  -5   4  16       90.56       79.65      3.42 o 
  -4   4  16       49.44       51.96      2.80 o 
  -3   4  16       10.36       13.69      1.86 o 
  -2   4  16        0.88        3.74      1.42 o 
  -1   4  16       63.65       57.63      2.94 o 
   0   4  16       84.09       86.77      2.47 o 
   1   4  16       29.35       34.15      2.32 o 
   2   4  16      466.06      519.98     10.32 o 
   3   4  16       84.97       87.26      3.21 o 
   4   4  16       90.92      102.81      3.01 o 
  -8   5  16      198.33      168.02      4.67 o 
  -7   5  16       10.32        6.81      1.52 o 
  -6   5  16       37.34       34.35      2.24 o 
  -5   5  16       17.87       15.96      1.80 o 
  -4   5  16      167.96      153.72      4.61 o 
  -3   5  16        0.80        0.73      1.59 o 
  -2   5  16        8.35       10.25      1.43 o 
  -1   5  16       19.82       24.28      2.00 o 
   0   5  16      138.12      155.10      7.26 o 
   1   5  16       75.87       76.56      3.20 o 
   2   5  16        6.03        6.44      1.48 o 
   3   5  16       91.41       94.28      3.13 o 
   4   5  16        0.38        2.48      1.03 o 
  -8   6  16        0.46       -0.08      1.23 o 
  -7   6  16       12.77       10.37      1.45 o 
  -6   6  16        5.26        6.08      1.33 o 
  -5   6  16      139.25      146.38      4.18 o 
  -4   6  16       17.07       16.62      1.91 o 
  -3   6  16       78.10       89.73      3.44 o 
  -2   6  16       12.93        9.96      1.77 o 
  -1   6  16      115.37      124.91      4.06 o 
   0   6  16      202.34      210.24      7.16 o 
   1   6  16        2.48        4.94      1.41 o 
   2   6  16        8.01        9.56      1.51 o 
   3   6  16       25.78       21.58      1.61 o 
  -7   7  16       24.58       29.99      1.76 o 
  -6   7  16      150.91      142.88      4.51 o 
  -5   7  16        7.92        7.95      1.44 o 
  -4   7  16      142.46      146.30      4.18 o 
  -3   7  16      301.20      280.19      7.23 o 
  -2   7  16        0.68       -0.14      1.81 o 
  -1   7  16      242.94      240.66      6.55 o 
   0   7  16       10.68       12.76      1.15 o 
   1   7  16       17.00       12.46      1.64 o 
   2   7  16       66.00       74.58      2.82 o 
  -6   8  16       78.79       91.46      2.80 o 
  -5   8  16       18.47       18.89      1.63 o 
  -4   8  16       48.62       49.26      2.35 o 
  -3   8  16       51.99       57.12      2.58 o 
  -2   8  16        1.89        0.74      1.48 o 
  -1   8  16        3.77        3.04      1.32 o 
   0   8  16       54.52       56.12      2.73 o 
   1   8  16        4.90        8.50      1.34 o 
   2   8  16      226.53      251.59      5.69 o 
  -5   9  16        2.24        2.95      1.03 o 
  -4   9  16      357.93      343.00      7.11 o 
  -3   9  16      363.64      371.63      7.58 o 
  -2   9  16      464.25      458.38      8.70 o 
  -1   9  16       21.67       17.68      1.61 o 
   0   9  16        9.37       10.40      0.90 o 
   1   9  16       80.90       86.26      2.65 o 
  -3  10  16       31.60       39.61      1.78 o 
  -2  10  16       18.16       26.05      1.58 o 
  -8   1  17        0.13        1.18      0.89 o 
  -7   1  17        0.92        1.26      1.46 o 
  -6   1  17       88.23       78.89      3.13 o 
  -5   1  17       17.32       18.99      1.81 o 
  -4   1  17       12.14       16.56      1.86 o 
  -3   1  17      228.21      217.29      6.49 o 
  -2   1  17      103.39      106.08      3.85 o 
  -1   1  17        8.20        9.52      1.66 o 
   0   1  17       26.85       30.01      1.62 o 
   1   1  17      138.19      137.54      4.11 o 
   2   1  17       40.50       52.84      2.49 o 
   3   1  17       40.99       44.43      2.15 o 
  -8   2  17        0.44        0.63      1.06 o 
  -7   2  17        0.84        1.64      1.18 o 
  -6   2  17       66.51       59.41      2.66 o 
  -5   2  17        1.94        5.98      1.29 o 
  -4   2  17        0.44        1.38      1.19 o 
  -3   2  17      352.34      319.61      8.05 o 
  -2   2  17        0.32        2.13      1.46 o 
  -1   2  17        1.29        3.18      1.36 o 
   0   2  17      220.90      232.03      4.67 o 
   1   2  17      161.32      164.54      4.51 o 
   2   2  17        1.49        3.54      1.06 o 
   3   2  17        0.10        0.78      1.07 o 
  -8   3  17       83.01       66.00      2.33 o 
  -7   3  17       10.60        8.38      1.28 o 
  -6   3  17       61.89       55.42      2.56 o 
  -5   3  17      144.22      140.18      4.10 o 
  -4   3  17       23.21       22.94      1.96 o 
  -3   3  17        9.11       11.00      1.75 o 
  -2   3  17      111.86      114.55      3.85 o 
  -1   3  17       34.19       36.79      2.33 o 
   0   3  17        6.82       10.65      1.63 o 
   1   3  17       73.27       66.90      2.88 o 
   2   3  17       33.63       43.87      2.22 o 
   3   3  17       20.63       27.40      1.73 o 
  -7   4  17       90.09       75.28      2.66 o 
  -6   4  17        4.96        2.94      1.18 o 
  -5   4  17       72.99       75.59      2.98 o 
  -4   4  17       43.41       39.48      2.32 o 
  -3   4  17      252.94      235.52      6.59 o 
  -2   4  17        6.86        7.64      1.56 o 
  -1   4  17        0.69        3.41      1.26 o 
   0   4  17        4.64        3.17      1.37 o 
   1   4  17      272.84      286.79      6.93 o 
   2   4  17       41.39       42.02      2.07 o 
   3   4  17       16.29       23.17      1.56 o 
  -7   5  17       20.50       19.21      1.44 o 
  -6   5  17        8.84        9.74      1.33 o 
  -5   5  17      127.90      126.82      3.72 o 
  -4   5  17        4.80        4.77      1.51 o 
  -3   5  17       97.16       86.83      3.25 o 
  -2   5  17      226.87      225.82      6.29 o 
  -1   5  17       69.10       80.69      3.16 o 
   0   5  17       93.73      103.48      2.45 o 
   1   5  17      133.38      148.43      4.65 o 
   2   5  17        4.83        5.25      1.23 o 
  -6   6  17        2.20        3.84      1.06 o 
  -5   6  17        0.13       -1.42      1.42 o 
  -4   6  17       61.33       59.51      2.55 o 
  -3   6  17       24.73       27.48      2.00 o 
  -2   6  17      177.67      160.20      5.02 o 
  -1   6  17      108.85      114.32      3.49 o 
   0   6  17      292.79      294.18      6.88 o 
   1   6  17      311.19      360.52      7.40 o 
  -5   7  17        1.03        4.11      0.92 o 
  -4   7  17      151.83      142.27      4.47 o 
  -3   7  17      230.93      231.57      5.88 o 
  -2   7  17       40.46       42.67      2.20 o 
  -1   7  17       71.64       65.29      2.53 o 
   0   7  17       84.24       96.71      2.10 o 
   1   7  17        9.04        9.75      1.17 o 
  -4   8  17        8.85        9.26      1.25 o 
  -3   8  17       32.11       35.31      1.87 o 
  -2   8  17      325.39      323.61      6.75 o 
  -1   8  17       83.78       81.34      2.67 o 
  -7   0  18      104.20      101.44      2.88 o 
  -6   0  18       70.15       62.67      2.53 o 
  -5   0  18      201.04      172.61      5.13 o 
  -4   0  18       86.11       86.37      3.24 o 
  -3   0  18       30.98       33.20      2.08 o 
  -2   0  18        3.03        4.91      1.27 o 
  -1   0  18      196.95      198.01      5.74 o 
   0   0  18      132.21      138.25      2.72 o 
   1   0  18      191.51      209.77      5.48 o 
   2   0  18       22.92       24.66      1.60 o 
  -7   1  18        5.06        6.08      1.04 o 
  -6   1  18       32.48       26.30      1.87 o 
  -5   1  18      174.18      151.52      4.68 o 
  -4   1  18      299.71      267.33      6.64 o 
  -3   1  18      119.57      105.53      3.55 o 
  -2   1  18       26.89       33.87      2.15 o 
  -1   1  18       83.60       90.97      3.23 o 
   0   1  18        2.11        2.48      1.21 o 
   1   1  18       73.09       80.72      2.83 o 
   2   1  18       46.31       53.13      2.06 o 
  -6   2  18       29.29       32.77      1.90 o 
  -5   2  18       27.81       28.08      1.88 o 
  -4   2  18        1.38        4.05      1.32 o 
  -3   2  18       13.67       11.81      1.45 o 
  -2   2  18      256.36      245.17      6.34 o 
  -1   2  18       94.40      100.42      3.36 o 
   0   2  18        5.69        9.53      1.07 o 
   1   2  18        4.98       11.18      1.20 o 
  -6   3  18       39.37       41.37      1.96 o 
  -5   3  18        8.92        7.45      1.31 o 
  -4   3  18        0.58        1.36      1.42 o 
  -3   3  18       25.53       24.52      1.89 o 
  -2   3  18        0.00       -0.47      1.54 o 
  -1   3  18      143.34      159.35      4.86 o 
   0   3  18      423.77      467.48      6.29 o 
   1   3  18      309.87      309.17      6.57 o 
  -6   4  18        2.01        1.80      0.87 o 
  -5   4  18       14.76       16.16      1.58 o 
  -4   4  18       82.18       76.07      2.74 o 
  -3   4  18        0.59        1.55      1.09 o 
  -2   4  18      347.72      353.74      7.53 o 
  -1   4  18        0.49        3.97      1.21 o 
   0   4  18       10.20        8.55      2.23 o 
   1   4  18        0.00       -0.60      1.21 o 
  -5   5  18        2.58        1.57      1.04 o 
  -4   5  18       23.60       22.29      1.65 o 
  -3   5  18      140.41      137.36      4.33 o 
  -2   5  18        2.24        3.76      1.14 o 
  -1   5  18       42.51       43.06      2.03 o 
   0   5  18       27.46       34.05      1.29 o 
  -4   6  18       21.91       18.20      1.46 o 
  -3   6  18       15.32       17.06      1.58 o 
  -2   6  18      360.63      374.94      7.32 o 
  -1   6  18       15.28       15.97      1.36 o 
  -4   1  19       12.87       16.62      1.39 o 
  -3   1  19       30.70       28.43      1.68 o 
  -2   1  19      214.30      220.90      5.43 o 
  -1   1  19       63.75       62.68      2.29 o 
  -4   2  19        0.97        1.68      0.97 o 
  -3   2  19        7.05       11.01      1.27 o 
  -2   2  19       11.06       12.85      1.41 o 
                                                 
